# Supplementary material for: Association between meteorological factors, air pollutants and daily hospitalizations of coronary heart disease in rural areas of southern Xinjiang, China
Source: Front Public Health. 2025 Aug 21;13:1615288. doi: 10.3389/fpubh.2025.1615288 (PMC12408508; doi:10.3389/fpubh.2025.1615288)
Supplement: Supplementary file 1 [file Data_Sheet_1.csv]

TIME	CHD	DUST	TEMP	PPN	WS	PRE	RH	O3	NO2	SO2	PM2.5	PM10	ratio	DUST1	month	season	year	weekday	holiday	DUST2	XB1	XB2	AGE1	AGE2	QW	CY	EYHD	EYHL	KLW2.5	KLW10	XDSD1	T11	o3xz	no2xz	so2xz	pm25xz	pm10xz	XDSD
2016/1/1	0	0	-4.634	0	1.071	892.96	28.473428399121	53.2958	44.62	16.18	92.9	157.4224	.590132026954233	0	1	4	2016	5	1	0	0	0	0	0	0	0	1	1	1	1	1	0	0	0	0	1	1	1
2016/1/2	0	0	-4.6637	0	0.65	894.3874	26.972822355856	54.9977	44.54	17.3	101.2104	148.0607	.68357369646368	0	1	4	2016	0	1	0	0	0	0	0	0	0	1	1	1	0	1	0	0	0	0	1	0	1
2016/1/3	0	0	-4.2839	0	1.1223	892.7232	27.7237317893203	56.6789	45.34	16.6	97.7091	151.3432	.645612753001126	0	1	4	2016	0	1	0	0	0	0	0	0	0	1	1	1	0	1	0	0	0	0	1	1	1
2016/1/4	0	0	-3.3324	0	1.311	892.429	24.3511147141062	53.3911	46.04	17.06	96.2164	158.2729	.607914557703814	0	1	4	2016	1	0	0	0	0	0	0	0	0	1	1	1	1	1	0	0	0	0	1	1	1
2016/1/5	0	0	-3.7328	0.0075	1.3816	893.0103	26.6073224981277	59.6052	41.72	16.48	92.3719	157.1451	.587812792126512	0	1	4	2016	2	0	0	0	0	0	0	0	0	1	1	1	1	1	0	0	0	0	1	1	1
2016/1/6	0	0	-4.6997	0	1.1042	893.8084	27.8597148947539	61.8133	33.24	16.36	84.6216	157.8292	.536159341870833	0	1	4	2016	3	0	0	0	0	0	0	0	0	1	1	1	1	1	0	0	0	0	1	1	1
2016/1/7	0	0	-5.3675	0	0.7887	892.4065	30.0828946219815	57.7924	42.74	15.86	95.7771	150.3117	.637189919347596	0	1	4	2016	4	0	0	0	0	0	0	0	0	1	1	1	0	1	0	0	0	0	1	1	1
2016/1/8	0	0	-4.5859	0	1.0813	891.0774	29.730180927698	55.2094	44.52	15.68	97.544	144.8977	.673192190076171	0	1	4	2016	5	0	0	0	0	0	0	0	0	1	1	1	0	1	0	0	0	0	1	0	1
2016/1/9	0	0	-5.6698	0	0.711	892.6358	30.7913194856416	62.2602	38.82	15.6	92.8721	142.6711	.650952435356565	0	1	4	2016	0	0	0	0	0	0	0	0	0	1	1	1	0	1	0	0	0	0	1	0	1
2016/1/10	0	0	-5.248	0	1.0545	891.0648	29.766068394568	61.5229	35.76	16.08	85.5948	132.3872	.646548911072974	0	1	4	2016	0	0	0	0	0	0	0	0	0	1	1	1	0	1	0	0	0	0	1	0	1
2016/1/11	0	0	-5.6329	0	2.0952	893.199	29.8846497508626	67.725	27.4	14.52	76.2568	170.5971	.446999392135036	0	1	4	2016	1	0	0	0	0	0	0	0	0	1	1	1	1	1	0	0	0	0	1	1	1
2016/1/12	0	0	-6.7287	0	1.3329	895.1681	31.6010151498383	67.0805	32.48	14.06	79.7052	158.1701	.503920778958855	0	1	4	2016	2	0	0	0	0	0	0	0	0	1	1	1	1	1	0	0	0	0	1	1	1
2016/1/13	2	0	-4.9899	0	1.1032	895.8087	29.3441392015296	66.2128	34.04	13.86	84.5805	196.5276	.430374664932559	0	1	4	2016	3	0	0	0	2	2	0	0	0	1	1	1	1	1	0	0	0	0	1	1	1
2016/1/14	0	0	-4.8451	0	1.2261	890.7274	29.6034908783206	59.2268	33.58	14.12	84.7378	162.6997	.520823332802703	0	1	4	2016	4	0	0	0	0	0	0	0	0	1	1	1	1	1	0	0	0	0	1	1	1
2016/1/15	1	0	-4.6269	0	2.0406	889.8377	29.0898456555251	54.7779	33.46	14.14	87.5659	187.1055	.4680028112482	0	1	4	2016	5	0	0	1	0	1	0	0	0	1	1	1	1	1	0	0	0	0	1	1	1
2016/1/16	0	0	-3.6786	0	1.9806	889.9858	27.0906184100921	62.7328	33.16	15.48	79.8438	176.4927	.452391515343127	0	1	4	2016	0	0	0	0	0	0	0	0	0	1	1	1	1	1	0	0	0	0	1	1	1
2016/1/17	0	0	-4.2398	0.01	1.3545	890.5003	28.2736629324428	66.7523	28.36	14.48	82.0948	171.9513	.47743052829493	0	1	4	2016	0	0	0	0	0	0	0	0	0	1	1	1	1	1	0	0	0	0	1	1	1
2016/1/18	1	0	-5.5568	0.01	1.0106	892.0903	32.038745636295	66.0784	31.64	14.2	81.0789	169.1482	.47933646352725	0	1	4	2016	1	0	0	1	0	1	0	0	0	1	1	1	1	1	0	0	0	0	1	1	1
2016/1/19	0	0	-5.8471	0.0075	1.2855	892.5703	32.013102437885	61.3099	37.78	15.3	85.5188	156.6927	.545773989471111	0	1	4	2016	2	0	0	0	0	0	0	0	0	1	1	1	1	1	0	0	0	0	1	1	1
2016/1/20	0	0	-5.6928	0.005	4.2097	892.0723	30.8258977141652	63.5167	24.74	13.22	79.0938	273.1099	.289604294827833	0	1	4	2016	3	0	0	0	0	0	0	0	0	1	1	1	1	1	0	0	0	0	1	1	1
2016/1/21	0	1	-7.2473	0.0275	2.8474	902.1952	33.148683246474	65.8091	18.02	11.68	85.6995	428.5784	.199962247280778	0	1	4	2016	4	0	0	0	0	0	0	0	0	1	1	1	1	1	0	0	0	0	1	1	1
2016/1/22	1	1	-9.0587	0.205	1.3274	909.2242	34.4405176918914	69.0211	18.84	11.1	89.8586	438.6031	.204874520950718	0	1	4	2016	5	0	0	1	0	0	1	0	0	1	1	1	1	1	0	0	0	0	1	1	1
2016/1/23	0	0	-9.8427	0	0.9977	904.8994	36.4608694537111	65.8073	30.56	12.26	72.1776	220.4104	.327469121239288	0	1	4	2016	0	0	0	0	0	0	0	0	0	1	1	1	1	1	0	0	0	0	0	1	1
2016/1/24	0	0	-9.2546	0	0.7981	901.71	33.142877934141	68.9448	29.54	12.46	80.0531	267.1313	.299676975330109	0	1	4	2016	0	0	0	0	0	0	0	0	0	1	1	1	1	1	0	0	0	0	1	1	1
2016/1/25	1	1	-9.167	0	0.9765	894.6313	34.1773023420129	70.6365	27.64	12.82	84.6029	315.9086	.26780815716951	0	1	4	2016	1	0	0	1	0	1	0	0	0	1	1	1	1	1	0	0	0	0	1	1	1
2016/1/26	0	0	-8.3327	0	1.009	890.3265	31.8616474148207	69.7336	31.2	12.74	85.0667	251.3234	.338475048483349	0	1	4	2016	2	0	0	0	0	0	0	0	0	1	1	1	1	1	0	0	0	0	1	1	1
2016/1/27	1	0	-8.3979	0	1.3019	890.439	32.0282442821147	63.4779	33.22	14.46	84.3445	229.744	.367123842189568	0	1	4	2016	3	0	0	1	0	1	0	0	0	1	1	1	1	1	0	0	0	0	1	1	1
2016/1/28	0	0	-6.5741	0.01	1.1035	890.0629	30.0342941382941	63.8846	32.44	14.26	83.6477	232.9992	.359004236924419	0	1	4	2016	4	0	0	0	0	0	0	0	0	1	1	1	1	1	0	0	0	0	1	1	1
2016/1/29	0	0	-5.5842	0.012499999	0.9503	890.3474	29.6788913618618	62.5036	34.88	13.66	84.4008	286.7682	.294317152320236	0	1	4	2016	5	0	0	0	0	0	0	0	0	1	1	1	1	1	0	0	0	0	1	1	1
2016/1/30	0	1	-5.1245	0.45	2.3658	895.6642	28.8305241567667	64.9375	21.3	12.82	81.5984	351.98	.231826808341383	0	1	4	2016	0	0	0	0	0	0	0	0	0	1	1	1	1	1	0	0	0	0	1	1	1
2016/1/31	1	0	-6.0699	0.4825	1.1084	897.4945	34.256780762255	68.6568	24.66	12.32	70.8852	231.0417	.306806953030557	0	1	4	2016	0	0	0	0	1	1	0	0	0	1	1	1	1	1	0	0	0	0	0	1	1
2016/2/1	0	0	-6.1299	0.27249998	1.1671	895.2381	35.0273973023632	65.2633	23.94	11.26	82.7365	251.1	.329496216646754	0	2	4	2016	1	0	0	0	0	0	0	0	0	1	1	1	1	1	0	0	0	0	1	1	1
2016/2/2	1	0	-6.5952	0.17	1.3329	893.3768	35.5012475157661	67.4951	24.16	12.1	80.7549	230.5453	.350277797899155	0	2	4	2016	2	0	0	1	0	0	1	0	0	1	1	1	1	1	0	0	0	0	1	1	1
2016/2/3	1	0	-6.4187	0	1.0255	894.7555	34.3233623938541	68.6419	30.98	12.66	68.7461	163.1703	.421315030982967	0	2	4	2016	3	0	0	0	1	1	0	0	0	1	1	1	1	1	0	0	0	0	0	1	1
2016/2/4	1	0	-4.5698	0	1.0361	898.3874	29.9376450692408	73.7651	27.04	12.08	65.719	164.8721	.39860594970283	0	2	4	2016	4	0	0	1	0	0	1	0	0	1	1	1	1	1	0	0	0	0	0	1	1
2016/2/5	1	0	-3.9811	0	1.1465	902.471	28.1014583409869	70.7815	32.8	12.9	68.6906	171.4362	.400677336525191	0	2	4	2016	5	0	0	1	0	1	0	0	0	1	1	1	1	1	0	0	0	0	0	1	1
2016/2/6	0	0	-3.9992	0	1.2048	899.7926	28.7227207865482	69.1417	35.32	14.2	75.126	170.4656	.440710618447358	0	2	4	2016	0	0	0	0	0	0	0	0	0	1	1	1	1	1	0	0	0	0	1	1	1
2016/2/7	0	0	-4.1251	0	2.1587	892.9397	29.4072002844284	70.3214	35.32	13.58	78.7125	200.9057	.391788286743482	0	2	4	2016	0	1	0	0	0	0	0	0	0	1	1	1	1	1	0	0	0	0	1	1	1
2016/2/8	0	0	-2.9418	0	1.5506	888.7281	26.7873052116889	73.3174	35.8	14.28	83.5594	206.5148	.404617005657706	0	2	4	2016	1	1	0	0	0	0	0	0	0	1	1	1	1	1	0	0	0	0	1	1	1
2016/2/9	0	0	-2.1028	0	0.9303	885.6565	26.0794438228232	70.0648	35	14.9	87.1698	224.438	.388391448863383	0	2	4	2016	2	1	0	0	0	0	0	0	0	1	1	1	1	1	0	0	0	0	1	1	1
2016/2/10	0	0	-0.6855	0.02	2.4461	884.7381	23.0379057430513	70.8148	33.5	14.06	79.8794	266.4992	.299735984198076	0	2	4	2016	3	1	0	0	0	0	0	1	0	1	1	1	1	1	0	0	0	0	1	1	0
2016/2/11	0	1	-2.3063	0.04	4.7165	892.9855	25.6745474039039	71.8641	17.18	12.42	135.3831	638.9695	.211877249227076	0	2	4	2016	4	1	0	0	0	0	0	0	0	1	1	1	1	1	0	0	0	0	1	1	1
2016/2/12	0	1	-6.5821	0.5825	1.7761	897.0958	28.0340134275832	67.0276	18.3	11	274.1526	932.6552	.293948503155293	0	2	4	2016	5	1	0	0	0	0	0	0	0	1	0	1	1	1	0	0	0	0	1	1	1
2016/2/13	0	1	-7.3799	0.03	1.1242	896.6648	28.4730388989926	66.9841	22.94	11.8	206.2156	759.7867	.27141248984748	0	2	4	2016	0	1	0	0	0	0	0	0	0	1	1	1	1	1	0	0	0	0	1	1	1
2016/2/14	1	1	-6.3498	0	1.2245	897.3794	27.5471888256426	67.024	24.26	11.86	212.9354	775.9344	.274424487430896	0	2	4	2016	0	0	0	1	0	1	0	0	0	1	1	1	1	1	0	0	0	0	1	1	1
2016/2/15	0	1	-5.4976	0	1.2777	897.06	27.8778264525732	67.4977	22.66	11.76	193.45	683.8813	.282870726250301	0	2	4	2016	1	0	0	0	0	0	0	0	0	1	1	1	1	1	0	0	0	0	1	1	1
2016/2/16	0	1	-4.5207	0	2.1526	894.6048	29.701268219683	63.7383	24.56	12.4	247.6479	848.2117	.29196473003143	0	2	4	2016	2	0	0	0	0	0	0	0	0	1	1	1	1	1	0	0	0	0	1	1	1
2016/2/17	0	1	-3.0118	0	2.2739	895.1732	25.9238099735377	61.4893	30.78	13.34	107.9833	394.338	.273834375586426	0	2	4	2016	3	0	0	0	0	0	0	0	0	1	1	1	1	1	0	0	0	0	1	1	1
2016/2/18	1	1	-2.8489	0	1.8181	899.0945	25.0768068677077	66.9273	21.12	12.4	169.5792	575.0086	.294915936909465	0	2	4	2016	4	0	0	0	1	1	0	0	0	1	1	1	1	1	0	0	0	0	1	1	1
2016/2/19	0	1	-1.9172	0	1.4129	897.2277	23.9568405470351	64.5745	23.94	12.46	154.5367	554.7039	.278593137708244	0	2	4	2016	5	0	0	0	0	0	0	0	0	1	1	1	1	1	0	0	0	0	1	1	0
2016/2/20	1	0	-0.7633	0	3.3265	890.4774	22.8539143142212	66.9188	25.34	13.04	82.5589	289.1341	.285538440467589	0	2	4	2016	0	0	0	0	1	1	0	1	0	1	1	1	1	1	0	0	0	0	1	1	0
2016/2/21	0	1	0.3318	0	1.5181	892.3265	21.1468401140513	72.1482	34.44	13.52	102.7302	322.5378	.31850592395682	0	2	4	2016	0	0	0	0	0	0	0	1	0	1	1	1	1	1	0	0	0	0	1	1	0
2016/2/22	1	1	2.0434	0	1.6229	896.4381	18.7832996513218	73.568	34.52	13.38	99.6971	324.0383	.307670729046536	0	2	4	2016	1	0	0	0	1	1	0	1	0	1	1	1	1	1	0	0	0	0	1	1	0
2016/2/23	0	1	2.3244	0	2.2839	897.8339	17.1811722011841	73.1484	24.08	12.84	92.0404	401.0516	.229497650676372	0	2	4	2016	2	0	0	0	0	0	0	1	0	1	1	1	1	1	0	0	0	0	1	1	0
2016/2/24	0	0	1.6029	0	2.0029	898.2955	18.0996255512431	75.8544	29.32	12.9	88.3977	287.6945	.307262391182313	0	2	4	2016	3	0	0	0	0	0	0	1	0	1	1	1	1	1	0	0	0	0	1	1	0
2016/2/25	0	1	2.9453	0	1.5219	897.3542	15.9817605367468	75.4872	30.4	13.66	116.8156	481.2625	.242727409677671	0	2	4	2016	4	0	0	0	0	0	0	1	0	1	1	1	1	1	0	0	0	0	1	1	0
2016/2/26	0	0	3.7359	0	2.9352	895.3177	15.5028496572925	81.3294	25.48	13.4	78.9023	238.324	.331071566438965	0	2	4	2016	5	0	0	0	0	0	0	1	0	1	1	1	1	1	0	0	0	0	1	1	0
2016/2/27	0	0	4.8753	0	1.6916	896.07	15.0433942339869	85.0229	33.36	14.74	85.6438	232.7409	.367979156220501	0	2	4	2016	0	0	0	0	0	0	0	1	0	1	1	1	1	0	0	0	0	0	1	1	0
2016/2/28	0	0	5.3172	0	1.1016	894.5732	14.8830713544699	91.1359	33.92	16.18	77.2987	212.1323	.364389110003521	0	2	4	2016	0	0	0	0	0	0	0	1	0	1	1	1	1	0	0	0	0	0	1	1	0
2016/2/29	0	0	6.1299	0	1.1287	894.1048	14.060931777697	91.9755	34.5	15.56	78.2365	222.8503	.351071997659415	0	2	4	2016	1	0	0	0	0	0	0	1	0	1	1	1	1	0	0	0	0	0	1	1	0
2016/3/1	0	0	6.717	0	1.5013	891.7648	12.8730124500544	93.6833	26.44	13.68	75.525	222.413	.339570978315116	0	3	1	2016	2	0	1	0	0	0	0	1	0	1	1	1	1	0	0	0	0	0	1	1	0
2016/3/2	0	0	8.64	0	2.6081	888.5245	11.5174916926624	87.7219	21.76	13.42	60.8305	237.1237	.256534880317741	0	3	1	2016	3	0	1	0	0	0	0	1	0	1	1	1	1	0	0	0	0	0	0	1	0
2016/3/3	0	0	10.381	0	1.5571	890.0423	11.783539641874	88.1271	25.86	13.52	72.7367	230.5706	.315463896958242	0	3	1	2016	4	0	1	0	0	0	0	1	0	1	1	1	1	0	0	0	0	0	0	1	0
2016/3/4	1	1	6.9347	0	4.739	891.4123	12.9781998933896	73.2862	17.72	12.5	530.4547	1438.5448	.368743955697452	0	3	1	2016	5	0	1	0	1	1	0	1	0	1	1	1	1	0	0	0	0	0	1	1	0
2016/3/5	0	1	4.2788	0	1.3255	888.6577	15.1935139703725	68.3589	24.12	12.8	592.262	1545.7089	.383165290696068	0	3	1	2016	0	0	1	0	0	0	0	1	0	1	1	1	1	1	0	0	0	0	1	1	0
2016/3/6	0	1	5.3079	0	1.4735	888.5397	14.4743028897239	60.8737	30.8	14.14	608.3266	1982.8683	.306791227637257	0	3	1	2016	0	0	1	0	0	0	0	1	0	1	1	1	1	0	0	0	0	0	1	1	0
2016/3/7	1	1	6.51	0	1.6874	888.2081	14.6357217285059	61.3612	30.74	14.6	613.2445	2444.0508	.250913156142254	0	3	1	2016	1	0	1	1	0	1	0	1	0	1	1	1	1	0	0	0	0	0	1	1	0
2016/3/8	0	1	7.7452	0	2.4548	889.4194	14.0651007194806	64.3451	29.02	12.7	517.7904	1740.3521	.297520484504256	0	3	1	2016	2	0	1	0	0	0	0	1	0	1	1	1	1	0	0	0	0	0	1	1	0
2016/3/9	0	1	5.6585	0	4.2513	893.6381	15.3631274258408	68.1302	17.98	11.48	537.9901	1582.888	.339878816441846	0	3	1	2016	3	0	1	0	0	0	0	1	0	1	1	1	1	1	0	0	0	0	1	1	0
2016/3/10	0	1	4.6816	0	1.9806	890.2681	15.4822653750648	68.0826	20.5	10.76	547.8891	1612.9891	.339673157121768	0	3	1	2016	4	0	1	0	0	0	0	1	0	1	0	1	1	1	0	0	0	0	1	1	0
2016/3/11	0	1	5.6473	0	1.3948	886.5255	15.5049513435268	63.3669	23.24	11.5	299.4586	1048.7209	.285546516713837	0	3	1	2016	5	0	1	0	0	0	0	1	0	1	1	1	1	1	0	0	0	0	1	1	0
2016/3/12	0	1	6.7042	0.02	2.251	889.1868	13.9750888512616	67.6784	21.7	11.42	348.3966	1042.6039	.334160077475252	0	3	1	2016	0	0	1	0	0	0	0	1	0	1	1	1	1	0	0	0	0	0	1	1	0
2016/3/13	0	1	6.1966	0.01	1.3555	887.7184	16.005923721194	68.5029	19.88	9.9	275.793	890.7219	.309628628194726	0	3	1	2016	0	0	1	0	0	0	0	1	0	1	0	1	1	1	0	0	0	0	1	1	0
2016/3/14	0	1	5.9146	0.04	1.4874	886.1513	16.8340855494072	66.6732	25.26	10.62	358.9083	1163.9011	.308366664487215	0	3	1	2016	1	0	1	0	0	0	0	1	0	1	0	1	1	1	0	0	0	0	1	1	0
2016/3/15	1	1	7.9828	0.03	5.6819	885.9381	13.9634964473653	83.2734	20.02	10.04	289.5745	874.8909	.330983554635212	1	3	1	2016	2	0	1	0	1	1	0	1	0	1	0	1	1	0	0	0	0	0	1	1	0
2016/3/16	0	1	8.7339	0.01	3.3113	883.2074	14.3527217063584	85.6042	21.44	10.74	159.3729	608.363	.261970073788182	0	3	1	2016	3	0	1	0	0	0	0	1	0	1	0	1	1	0	0	0	0	0	1	1	0
2016/3/17	1	1	9.262	0	1.7058	882.3445	12.9096843746136	80.7596	21.5	10.38	181.2771	542.757	.333993112940045	0	3	1	2016	4	0	1	0	1	1	0	1	0	1	0	1	1	0	0	0	0	0	1	1	0
2016/3/18	1	1	8.5119	0	1.829	883.5768	14.6950515902626	71.1357	26.24	10.24	148.4719	566.1255	.26225969330122	0	3	1	2016	5	0	1	0	1	1	0	1	0	1	0	1	1	0	0	0	0	0	1	1	0
2016/3/19	0	1	7.8889	0.02	1.8926	885.3626	15.8160394767252	75.1036	23.1	9.54	223.0169	768.2047	.290309210552864	0	3	1	2016	0	0	1	0	0	0	0	1	0	1	0	1	1	1	0	0	0	0	1	1	0
2016/3/20	1	0	8.5336	0.02	1.2581	885.8868	14.2067843989142	96.4453	20.62	9.56	58.119	215.4477	.26975920374179	0	3	1	2016	0	0	1	1	0	1	0	1	0	1	0	1	1	0	0	0	0	0	0	1	0
2016/3/21	0	0	9.0956	0	2.1887	889.0048	11.1746196255033	103.7716	19.06	9.88	43.7615	188.3521	.232338795266949	0	3	1	2016	1	0	1	0	0	0	0	1	0	1	0	0	1	0	0	0	0	0	0	1	0
2016/3/22	0	0	9.4902	0	1.8003	893.2281	11.8229507028218	100.6172	23.42	9.48	49.5721	185.9875	.266534578936756	0	3	1	2016	2	0	1	0	0	0	0	1	0	1	0	0	1	0	0	0	0	0	0	1	0
2016/3/23	0	0	11.2109	0	2.8287	891.5165	10.5205039020556	100.0461	22.1	9.68	61.4596	250.3557	.245489118082792	0	3	1	2016	3	0	1	0	0	0	0	1	0	1	0	1	1	0	1	0	0	0	0	1	0
2016/3/24	0	0	12.6534	0	1.2903	890.1794	10.1418115401596	107.488	20.46	9.34	55.3638	214.3146	.258329577172997	0	3	1	2016	4	0	1	0	0	0	0	1	0	1	0	1	1	0	1	0	0	0	0	1	0
2016/3/25	1	0	13.1159	0	1.5048	890.6419	9.8448758772089	102.5211	20.72	9.6	61.3659	241.4885	.254115206314172	0	3	1	2016	5	0	1	0	1	1	0	1	0	1	0	1	1	0	1	0	0	0	0	1	0
2016/3/26	0	0	14.2525	0	1.9587	889.3629	9.76919908193724	96.5461	20.88	10.32	61.7893	230.9268	.267570935898302	0	3	1	2016	0	0	1	0	0	0	0	1	0	1	0	1	1	0	1	0	0	0	0	1	0
2016/3/27	0	0	13.5064	0	1.9116	889.1003	10.6978213557096	116.525	21.56	9.8	66.5042	273.475	.243182009324435	0	3	1	2016	0	0	1	0	0	0	0	1	1	1	0	1	1	0	1	0	0	0	0	1	0
2016/3/28	0	1	14.2949	0.3675	3.1052	887.699	9.988351866	111.074	19.98	8.96	72.3844	365.1102	.198253568374699	0	3	1	2016	1	0	1	0	0	0	0	1	1	1	0	1	1	0	1	0	0	0	0	1	0
2016/3/29	0	0	15.777	0	1.9761	885.4716	9.27217244959088	119.3563	18.62	9.86	63.6253	230.5984	.275913883183925	0	3	1	2016	2	0	1	0	0	0	0	1	1	1	0	1	1	0	1	0	0	0	0	1	0
2016/3/30	1	0	15.7928	0.0075	3.1381	883.3239	9.24035108664036	115.5148	23.04	10	59.1167	221.2443	.267201008116367	0	3	1	2016	3	0	1	0	1	1	0	1	1	1	0	1	1	0	1	0	0	0	0	1	0
2016/3/31	0	0	17.9179	0	2.0435	881.9587	8.12171801709617	116.1305	21.42	9.6	63.5357	255.4003	.248769089151422	0	3	1	2016	4	0	1	0	0	0	0	1	1	1	0	1	1	0	1	0	0	0	0	1	0
2016/4/1	0	1	18.2225	0.02	5.3865	882.1865	8.48401497393323	115.3857	18.1	8.9	114.4648	506.9333	.225798541938358	1	4	1	2016	5	0	1	0	0	0	0	1	1	1	0	1	1	0	1	0	0	0	1	1	0
2016/4/2	1	1	15.5108	0.122499995	3.8642	884.721	9.79580720868983	111.3237	13.3	9.02	149.7781	622.6065	.240566232443767	0	4	1	2016	0	0	1	1	0	1	0	1	1	0	0	1	1	0	1	0	0	0	1	1	0
2016/4/3	1	1	14.3265	0.2225	2.3803	884.0668	11.0393342022204	97.1727	17.52	8.9	109.8878	429.2461	.256001860005251	0	4	1	2016	0	0	1	1	0	1	0	1	0	1	0	1	1	0	1	0	0	0	1	1	0
2016/4/4	1	1	14.198	0.055	1.9681	884.8035	10.9946445575907	113.4115	18.88	8.84	133.8109	462.4703	.289339445149234	0	4	1	2016	1	1	1	0	1	1	0	1	1	1	0	1	1	0	1	0	0	0	1	1	0
2016/4/5	0	1	13.4157	0.015	1.9506	885.1755	11.283539944081	113.2318	18.76	8.6	78.3427	361.0096	.217010018570143	0	4	1	2016	2	1	1	0	0	0	0	1	1	1	0	1	1	0	1	0	0	0	1	1	0
2016/4/6	0	1	14.5147	0.0925	3.6026	885.7184	10.7325057056499	113.8188	15.76	8.34	128.9641	495.4305	.260307147016585	0	4	1	2016	3	1	1	0	0	0	0	1	1	0	0	1	1	0	1	0	0	0	1	1	0
2016/4/7	0	0	14.6007	0.2075	1.7997	886.809	10.5809197492712	117.2779	17.46	8.56	69.2414	235.5635	.293939426099544	0	4	1	2016	4	0	1	0	0	0	0	1	1	1	0	1	1	0	1	0	0	0	0	1	0
2016/4/8	1	0	14.0653	0.2425	1.8781	884.1384	11.2747363789058	116.2971	17.84	7.9	73.4924	272.1503	.270043428208604	0	4	1	2016	5	0	1	0	1	1	0	1	1	1	0	1	1	0	1	0	0	0	0	1	0
2016/4/9	0	0	15.3896	0.022499999	2.0861	883.9623	10.1729475722599	114.257	21.1	8.48	77.5938	276.449	.280680342486318	0	4	1	2016	0	0	1	0	0	0	0	1	1	1	0	1	1	0	1	0	0	0	1	1	0
2016/4/10	1	0	15.0107	0.035	2.3945	884.2868	9.06526786349356	125.5914	17.94	8.42	57.8643	272.9138	.212024089657614	0	4	1	2016	0	0	1	0	1	0	1	1	1	1	0	1	1	0	1	0	0	0	0	1	0
2016/4/11	0	1	16.1331	0	4.0077	885.36	9.5254839015736	110.3763	16.78	8.52	150.9865	590.457	.255711254164147	0	4	1	2016	1	0	1	0	0	0	0	1	0	1	0	1	1	0	1	0	0	0	1	1	0
2016/4/12	0	1	15.409	0.0675	3.5574	882.7439	9.53159802837067	118.1708	12.64	8.02	183.6487	684.4969	.268297343640271	0	4	1	2016	2	0	1	0	0	0	0	1	1	0	0	1	1	0	1	0	0	0	1	1	0
2016/4/13	1	0	13.3382	0.15	2.4481	885.9603	11.6939785803099	113.6896	18.84	8.62	65.4313	257.2987	.254300935061079	0	4	1	2016	3	0	1	0	1	1	0	1	1	1	0	1	1	0	1	0	0	0	0	1	0
2016/4/14	0	0	13.039	0	1.6632	885.2406	11.6886480396844	127.5904	18.62	8.22	44.0628	180.057	.244715839984005	0	4	1	2016	4	0	1	0	0	0	0	1	1	1	0	0	1	0	1	0	0	0	0	1	0
2016/4/15	0	1	15.3332	0	1.8129	886.689	9.75071195389367	127.5052	19.8	8.48	110.8656	384.9245	.288019079066155	0	4	1	2016	5	0	1	0	0	0	0	1	1	1	0	1	1	0	1	0	0	0	1	1	0
2016/4/16	0	1	15.7123	0	4.3494	888.6806	9.41123662931155	124.3357	16.36	8.1	233.0412	850.7031	.273939521320658	0	4	1	2016	0	0	1	0	0	0	0	1	1	1	0	1	1	0	1	0	0	0	1	1	0
2016/4/17	0	1	16.6204	0	1.7216	882.081	8.47909064983956	122.7456	16.38	8.6	313.8987	1046.7349	.299883666819555	0	4	1	2016	0	0	1	0	0	0	0	1	1	1	0	1	1	0	1	0	0	0	1	1	0
2016/4/18	0	1	18.6304	0	2.5542	882.6229	7.87794766328894	123.2393	20.84	8.78	156.1628	540.4966	.288924666686155	0	4	1	2016	1	0	1	0	0	0	0	1	1	1	0	1	1	0	1	0	0	0	1	1	0
2016/4/19	1	1	17.6887	0	5.3532	887.4903	8.04228990029006	121.8651	16.66	8.26	417.7732	1315.9057	.317479588392998	1	4	1	2016	2	0	1	1	0	1	0	1	1	1	0	1	1	0	1	0	0	0	1	1	0
2016/4/20	0	1	17.1967	0.01	1.6832	886.7203	8.48439241915566	117.6294	14.68	8.36	316.4854	1023.3511	.309263751218912	0	4	1	2016	3	0	1	0	0	0	0	1	1	0	0	1	1	0	1	0	0	0	1	1	0
2016/4/21	1	1	18.1842	0	2.6855	883.8448	8.21328285680991	123.6443	16.68	8.4	154.5063	545.0057	.283494833173304	0	4	1	2016	4	0	1	0	1	1	0	1	1	1	0	1	1	0	1	0	0	0	1	1	0
2016/4/22	0	1	17.7238	0.024999999	2.1629	883.6165	7.98951966395459	116.2698	15.02	8.74	97.7435	418.2635	.233688811000721	0	4	1	2016	5	0	1	0	0	0	0	1	1	0	0	1	1	0	1	0	0	0	1	1	0
2016/4/23	0	1	17.4245	0.01	1.5197	883.8842	8.4538509553727	122.55	17.12	8.98	92.0417	348.7773	.263898195209379	0	4	1	2016	0	0	1	0	0	0	0	1	1	1	0	1	1	0	1	0	0	0	1	1	0
2016/4/24	0	1	16.7268	0	1.5948	884.4184	9.00962689235343	126.2667	15.66	8.26	98.9456	381.126	.259613880973746	0	4	1	2016	0	0	1	0	0	0	0	1	1	0	0	1	1	0	1	0	0	0	1	1	0
2016/4/25	0	1	17.6814	0.01	3.77	885.6448	8.02925447729554	124.9734	16.96	8.54	133.156	539.8386	.246658908792369	0	4	1	2016	1	0	1	0	0	0	0	1	1	1	0	1	1	0	1	0	0	0	1	1	0
2016/4/26	0	1	18.0332	0.01	2.4871	884.1297	8.2941233154815	126.9607	14.84	8.82	184.7138	681.4768	.27104928590379	0	4	1	2016	2	0	1	0	0	0	0	1	1	0	0	1	1	0	1	0	0	0	1	1	0
2016/4/27	0	1	17.8866	0.01	2.2352	884.3829	8.87343141501146	111.6411	18.98	8.78	112.6578	355.4779	.316919279651421	0	4	1	2016	3	0	1	0	0	0	0	1	1	1	0	1	1	0	1	0	0	0	1	1	0
2016/4/28	0	0	17.9417	0	1.9255	884.6235	8.07626164391384	134.3846	17.1	8.84	47.8615	185.6768	.257767798669516	0	4	1	2016	4	0	1	0	0	0	0	1	1	1	0	0	1	0	1	0	0	0	0	1	0
2016/4/29	0	0	20.5198	0.024999999	2.4413	882.4403	7.42396713186522	132.6352	19.56	8.96	50.7943	195.8523	.259350030609801	0	4	1	2016	5	0	1	0	0	0	0	1	1	1	0	1	1	0	1	0	0	0	0	1	0
2016/4/30	0	0	22.354	0.024999999	3.0516	882.0535	6.41063013366959	121.7536	16.5	8.98	81.1258	281.3078	.288388021946068	0	4	1	2016	0	0	1	0	0	0	0	1	1	1	0	1	1	0	1	0	0	0	1	1	0
2016/5/1	0	1	18.9034	0	4.169	885.5061	8.0008241644956	120.2891	15.66	7.34	352.9435	1173.9274	.300651897212724	0	5	1	2016	0	1	1	0	0	0	0	1	1	0	0	1	1	0	1	0	0	0	1	1	0
2016/5/2	0	1	18.8382	0.012499999	1.5194	882.3829	8.27392229255265	121.8432	16.3	7.74	481.2221	1461.5823	.329247350628151	0	5	1	2016	1	0	1	0	0	0	0	1	1	1	0	1	1	0	1	0	0	0	1	1	0
2016/5/3	1	1	19.8632	0.02	2.259	880.57	7.84091960632622	114.0664	18.06	7.6	386.5672	1251.9412	.308774245947014	0	5	1	2016	2	0	1	0	1	1	0	1	1	1	0	1	1	0	1	0	0	0	1	1	0
2016/5/4	1	1	20.4201	0	2.5745	882.219	7.72558205219807	117.5789	17.36	7.92	326.3456	979.0099	.333342492246503	0	5	1	2016	3	0	1	0	1	1	0	1	1	1	0	1	1	0	1	0	0	0	1	1	0
2016/5/5	1	0	19.2388	0.2	2.5042	883.8435	8.52586842321344	130.6823	15.16	7.4	66.4234	240.3964	.276307798286497	0	5	1	2016	4	0	1	0	1	0	1	1	1	0	0	1	1	0	1	0	0	0	0	1	0
2016/5/6	1	1	19.4016	2.6125	2.9539	882.5365	8.30913201825376	127.1779	14.64	7.4	108.1875	402.8479	.268556693481585	0	5	1	2016	5	0	1	1	0	1	0	1	1	0	0	1	1	0	1	0	0	0	1	1	0
2016/5/7	0	0	20.5043	0.02	1.3232	883.7884	7.64736645847105	136.95	17.02	7.48	45.6021	179.9003	.253485402748078	0	5	1	2016	0	0	1	0	0	0	0	1	1	1	0	0	1	0	1	0	0	0	0	1	0
2016/5/8	0	1	21.7103	0	3.3045	884.3345	7.13135717828688	132.4201	18.76	7.66	187.1901	657.7763	.284580183262912	0	5	1	2016	0	0	1	0	0	0	0	1	1	1	0	1	1	0	1	0	0	0	1	1	0
2016/5/9	1	1	22.8987	0.0075	2.779	881.0303	6.49066616225869	133.0523	16.8	7.64	103.2729	351.5724	.293745754786212	0	5	1	2016	1	0	1	0	1	1	0	1	1	1	0	1	1	0	1	0	0	0	1	1	0
2016/5/10	0	0	23.8182	0.012499999	2.9829	880.0094	6.18078030689289	136.8081	17.06	7.88	61.7318	244.9997	.251966839143068	0	5	1	2016	2	0	1	0	0	0	0	1	1	1	0	1	1	0	1	0	0	0	0	1	0
2016/5/11	0	1	21.4568	0	6.2545	884.661	7.1143828640916	126.2247	14.7	7.08	246.5505	977.8222	.252142465163912	1	5	1	2016	3	0	1	0	0	0	0	1	1	0	0	1	1	0	1	0	0	0	1	1	0
2016/5/12	0	1	13.9824	2.3825	2.5258	885.5071	10.6235808017056	120.0961	13	6.9	206.7711	784.2836	.263643279038348	0	5	1	2016	4	0	1	0	0	0	0	1	1	0	0	1	1	0	1	0	0	0	1	1	0
2016/5/13	1	1	16.7222	0.32750002	2.1235	888.4132	9.43425934836841	112.357	18.34	7.54	124.6034	449.3284	.27731031468298	0	5	1	2016	5	0	1	0	1	1	0	1	1	1	0	1	1	0	1	0	0	0	1	1	0
2016/5/14	1	1	16.8709	0.35750002	1.5803	887.851	9.49775762639064	116.424	14.14	7.14	105.3326	443.0115	.237764933867405	0	5	1	2016	0	0	1	0	1	1	0	1	1	0	0	1	1	0	1	0	0	0	1	1	0
2016/5/15	0	1	17.9008	0.065	3.7671	884.8848	9.20408378666798	126.0021	21.44	7.6	120.5607	443.9148	.271585223110381	0	5	1	2016	0	0	1	0	0	0	0	1	1	1	0	1	1	0	1	0	0	0	1	1	0
2016/5/16	0	0	20.1978	0.01	4.37	880.1629	7.91178229798888	134.8234	19.32	7.68	69.1333	231.0865	.299166329491338	0	5	1	2016	1	0	1	0	0	0	0	1	1	1	0	1	1	0	1	0	0	0	0	1	0
2016/5/17	0	0	21.835	0.085	1.9761	879.5258	6.96458349201796	137.1995	12.74	7.48	72.2602	268.4563	.269169321040333	0	5	1	2016	2	0	1	0	0	0	0	1	1	0	0	1	1	0	1	0	0	0	0	1	0
2016/5/18	0	0	21.4545	0.04	4.7171	879.8529	6.79145117608747	135.6719	13.34	7.92	47.5052	215.0852	.220866893677482	0	5	1	2016	3	0	1	0	0	0	0	1	1	0	0	0	1	0	1	0	0	0	0	1	0
2016/5/19	1	1	18.2542	0.0775	4.7806	886.0468	8.98792096308652	123.8898	15.92	7.34	109.6552	443.5456	.247224186194159	0	5	1	2016	4	0	1	0	1	1	0	1	1	0	0	1	1	0	1	0	0	0	1	1	0
2016/5/20	0	1	15.0079	1.9575	3.0129	888.6342	11.0434391698181	119.9596	14.12	7.82	120.4411	474.4935	.25383087439554	0	5	1	2016	5	0	1	0	0	0	0	1	1	0	0	1	1	0	1	0	0	0	1	1	0
2016/5/21	0	1	15.0384	0.75	1.4048	888.9723	10.9576697163452	117.2594	14.06	6.68	114.4737	443.725	.257983435686518	0	5	1	2016	0	0	1	0	0	0	0	1	1	0	0	1	1	0	1	0	0	0	1	1	0
2016/5/22	1	1	17.6735	0	2.3006	886.4616	8.82422043095158	128.8727	15.08	7.24	192.6393	686.9805	.28041450958215	0	5	1	2016	0	0	1	0	1	1	0	1	1	0	0	1	1	0	1	0	0	0	1	1	0
2016/5/23	0	1	19.6415	0	2.3606	881.2516	8.14943497085513	132.5966	19.6	7.46	103.6138	371.0862	.279217604966178	0	5	1	2016	1	0	1	0	0	0	0	1	1	1	0	1	1	0	1	0	0	0	1	1	0
2016/5/24	0	1	16.3315	3.72	4.8287	886.1861	10.3424017600884	103.5299	15.44	7.44	262.7177	907.3873	.289532044365179	0	5	1	2016	2	0	1	0	0	0	0	1	0	0	0	1	1	0	1	0	0	0	1	1	0
2016/5/25	1	1	17.2574	0.48499998	1.6394	884.7877	9.61085771515985	127.3372	14.4	7.04	263.3005	921.9748	.285583185136947	0	5	1	2016	3	0	1	0	1	1	0	1	1	0	0	1	1	0	1	0	0	0	1	1	0
2016/5/26	1	1	19.1202	0	2.3755	882.1445	8.42614743837388	135.6055	20.52	7.28	381.1898	1209.5873	.315140378871372	0	5	1	2016	4	0	1	0	1	1	0	1	1	1	0	1	1	0	1	0	0	0	1	1	0
2016/5/27	1	1	20.9873	0.125	2.4432	880.4619	7.68248270229297	143.1526	16.62	7.42	96.4003	369.8651	.260636377965912	0	5	1	2016	5	0	1	1	0	1	0	1	1	1	0	1	1	0	1	0	0	0	1	1	0
2016/5/28	0	0	20.727	0.055	2.8452	881.119	7.6663801601231	144.9675	18.72	7.2	51.3703	231.6727	.221736527437199	0	5	1	2016	0	0	1	0	0	0	0	1	1	1	0	1	1	0	1	0	0	0	0	1	0
2016/5/29	0	0	20.6646	0.0075	2.7477	881.2674	7.62665480860558	139.9945	17.24	7.06	51.2495	262.0753	.195552575919974	0	5	1	2016	0	0	1	0	0	0	0	1	1	1	0	1	1	0	1	0	0	0	0	1	0
2016/5/30	1	0	18.4381	1.6	2.6794	882.5677	8.92555733592491	141.5117	15.22	6.8	50.8901	210.438	.241829422442715	0	5	1	2016	1	0	1	0	1	1	0	1	1	0	0	1	1	0	1	0	0	0	0	1	0
2016/5/31	0	0	18.9693	0.205	1.7306	883.3168	8.81375489114556	153.9289	15.84	6.8	52.7859	190.6516	.276871004491963	0	5	1	2016	2	0	1	0	0	0	0	1	1	0	0	1	1	0	1	0	0	0	0	1	0
2016/6/1	0	0	22.0156	0.02	2.039	881.1781	7.28852091790276	155.5242	19.22	6.52	54.431	181.0667	.30061297853222	0	6	2	2016	3	0	0	0	0	0	0	1	1	1	0	1	1	0	1	0	0	0	0	1	0
2016/6/2	0	0	23.6546	0.024999999	2.9165	880.1858	6.57842253863834	151.2966	20.44	6.54	65.2539	223.6448	.291774724920946	0	6	2	2016	4	0	0	0	0	0	0	1	1	1	0	1	1	0	1	0	0	0	0	1	0
2016/6/3	0	0	24.6235	0.0275	2.7568	879.1768	6.31693577966451	141.9102	18.96	7	60.126	226.8391	.265060124114405	0	6	2	2016	5	0	0	0	0	0	0	1	1	1	0	1	1	0	1	0	0	0	0	1	0
2016/6/4	0	0	25.2333	0.01	2.7987	880.4103	6.00147904665688	143.2365	18.4	6.82	57.9604	217.8255	.266086385661917	0	6	2	2016	0	0	0	0	0	0	0	1	1	1	0	1	1	0	1	0	0	0	0	1	0
2016/6/5	0	1	23.6253	0.03	2.2829	882.4694	6.66506784610533	125.3763	20.76	6.58	113.3602	432.1399	.262322919036173	0	6	2	2016	0	0	0	0	0	0	0	1	1	1	0	1	1	0	1	0	0	0	1	1	0
2016/6/6	1	0	25.5756	0	2.64	883.4903	5.87452991024785	142.5742	20.46	6.72	80.6753	296.5336	.272061243649961	0	6	2	2016	1	0	0	1	0	0	1	1	1	1	0	1	1	0	1	0	0	0	1	1	0
2016/6/7	0	1	25.8678	0.055	1.4097	883.3203	5.82457953962429	143.251	18.2	6.86	289.0482	914.4867	.316076986138781	0	6	2	2016	2	0	0	0	0	0	0	1	1	1	0	1	1	0	1	0	0	0	1	1	0
2016/6/8	1	1	25.1834	0.02	2.2726	881.6194	6.11529140977945	147.5445	17.88	6.92	178.5935	592.2763	.301537474992668	0	6	2	2016	3	0	0	1	0	0	1	1	1	1	0	1	1	0	1	0	0	0	1	1	0
2016/6/9	1	0	26.2067	0	2.1913	880.321	5.72516061873147	150.174	18.66	7.06	81.2956	293.5677	.276922835856942	0	6	2	2016	4	1	0	0	1	0	1	1	1	1	0	1	1	0	1	0	0	0	1	1	0
2016/6/10	0	0	26.7008	0.012499999	2.1897	880.6116	5.4921686141997	151.6099	20.62	7.06	66.6591	266.2979	.250317783204449	0	6	2	2016	5	1	0	0	0	0	0	1	1	1	0	1	1	0	1	0	0	0	0	1	0
2016/6/11	0	0	27.2554	0.0325	2.1258	879.009	5.46373167213398	136.8984	22.36	7.18	71.6677	237.901	.301250099831442	0	6	2	2016	0	1	0	0	0	0	0	1	1	1	0	1	1	0	1	0	0	0	0	1	0
2016/6/12	1	1	26.769	0.037499998	3.4484	877.2835	5.41092637916727	132.4414	18.42	7.16	113.7906	387.1422	.293924557953124	0	6	2	2016	0	0	0	0	1	1	0	1	1	1	0	1	1	0	1	0	0	0	1	1	0
2016/6/13	0	1	27.9618	0	4.1145	878.5723	5.19531482904295	141.4612	18.34	7.3	207.7159	728.9807	.28494019114635	0	6	2	2016	1	0	0	0	0	0	0	1	1	1	0	1	1	0	1	0	0	0	1	1	0
2016/6/14	1	1	27.3032	0.09	3.069	878.5774	5.32462951889503	133.4146	18.52	7.14	209.9737	705.137	.29777716954294	0	6	2	2016	2	0	0	1	0	1	0	1	1	1	0	1	1	0	1	0	0	0	1	1	0
2016/6/15	0	1	27.0376	0.075	3.0548	876.7068	5.44070809838218	139.6917	18.7	7.2	123.1951	416.9646	.295456976443564	0	6	2	2016	3	0	0	0	0	0	0	1	1	1	0	1	1	0	1	0	0	0	1	1	0
2016/6/16	0	1	25.1971	0.03	2.2642	874.5087	6.01287499072374	123.3617	23.04	6.8	95.626	358.8901	.266449255635639	0	6	2	2016	4	0	0	0	0	0	0	1	1	1	0	1	1	0	1	0	0	0	1	1	0
2016/6/17	0	0	25.8496	0.067499995	2.5429	875.299	5.68490075722522	136.2852	20.46	7.52	70.3115	272.9497	.257598744384039	0	6	2	2016	5	0	0	0	0	0	0	1	1	1	0	1	1	0	1	0	0	0	0	1	0
2016/6/18	0	0	25.4602	0.02	2.5771	879.6268	5.8004794297477	143.9042	21.26	7.24	46.7599	188.8867	.247555280493545	0	6	2	2016	0	0	0	0	0	0	0	1	1	1	0	0	1	0	1	0	0	0	0	1	0
2016/6/19	0	0	24.1468	0.02	1.8981	881.6516	6.39767892844187	142.48	19.74	7.02	69.1979	293.4487	.235809189135955	0	6	2	2016	0	0	0	0	0	0	0	1	1	1	0	1	1	0	1	0	0	0	0	1	0
2016/6/20	0	1	24.343	0.01	2.9139	879.8319	6.44031479765689	139.9898	19.54	6.98	95.4526	355.1862	.268739607563582	0	6	2	2016	1	0	0	0	0	0	0	1	1	1	0	1	1	0	1	0	0	0	1	1	0
2016/6/21	1	0	24.4053	0.1125	2.719	878.7758	6.3968465157539	129.1451	18.42	6.48	49.4529	214.9878	.230026541040933	0	6	2	2016	2	0	0	0	1	1	0	1	1	1	0	0	1	0	1	0	0	0	0	1	0
2016/6/22	0	0	21.1422	1.2075	3.2939	879.399	7.86807533374142	133.3703	18.48	6.8	43.8148	197.2872	.222086379653622	0	6	2	2016	3	0	0	0	0	0	0	1	1	1	0	0	1	0	1	0	0	0	0	1	0
2016/6/23	0	0	19.4362	4.735	3.2755	882.8245	9.00276586222418	135.512	17.9	6.58	51.5115	178.5333	.288526006072817	0	6	2	2016	4	0	0	0	0	0	0	1	1	1	0	1	1	0	1	0	0	0	0	1	0
2016/6/24	0	0	21.0144	0.04	2.5403	882.7523	8.04822656661435	138.0229	18.04	6.68	45.762	178.3922	.25652466867946	0	6	2	2016	5	0	0	0	0	0	0	1	1	1	0	0	1	0	1	0	0	0	0	1	0
2016/6/25	0	0	22.1878	0.155	2.0845	883.329	7.46284487538393	144.9656	20.38	6.52	70.2198	209.7492	.334779822759753	0	6	2	2016	0	0	0	0	0	0	0	1	1	1	0	1	1	0	1	0	0	0	0	1	0
2016/6/26	0	0	24.7876	0.175	2.7565	881.9771	6.30952145409811	141.8276	19.86	6.64	59.4859	215.3565	.276220592366611	0	6	2	2016	0	0	0	0	0	0	0	1	1	1	0	1	1	0	1	0	0	0	0	1	0
2016/6/27	0	0	25.049	0.225	2.3848	879.1171	6.14683557796621	133.243	19.54	6.76	65.3539	230.8281	.283128007378651	0	6	2	2016	1	0	0	0	0	0	0	1	1	1	0	1	1	0	1	0	0	0	0	1	0
2016/6/28	0	0	24.8343	0.037499998	2.8471	879.8381	6.27673437460364	129.5005	21.84	6.9	65.5773	225.0807	.291350169072693	0	6	2	2016	2	0	0	0	0	0	0	1	1	1	0	1	1	0	1	0	0	0	0	1	0
2016/6/29	0	0	25.7324	0.01	2.2861	879.6823	5.87164245598851	137.8771	23.62	6.96	54.9109	191.026	.287452493377865	0	6	2	2016	3	0	0	0	0	0	0	1	1	1	0	1	1	0	1	0	0	0	0	1	0
2016/6/30	0	0	27.8229	0.0175	2.0094	877.8332	5.26991738019946	138.7609	22.5	7	47.2609	168.8297	.279932381565566	0	6	2	2016	4	0	0	0	0	0	0	1	1	1	0	0	1	0	1	0	0	0	0	1	0
2016/7/1	0	0	26.8111	0.01	2.1652	875.9845	5.64909051491495	126.9237	21.44	7.08	58.6755	208.424	.281519882547115	0	7	2	2016	5	0	0	0	0	0	0	1	1	1	0	1	1	0	1	0	0	0	0	1	0
2016/7/2	0	0	28.2492	0.0075	1.5906	873.3361	5.15571165822238	136.1141	20.96	6.9	51.6776	190.787	.270865415358489	0	7	2	2016	0	0	0	0	0	0	0	1	1	1	0	1	1	0	1	0	0	0	0	1	0
2016/7/3	0	0	24.9864	0.06	2.7165	875.3852	6.14357238169674	125.2539	19.64	7.32	78.1029	269.263	.290061761177733	0	7	2	2016	0	0	0	0	0	0	0	1	1	1	0	1	1	0	1	0	0	0	1	1	0
2016/7/4	0	0	25.9071	0.105000004	2.1048	874.849	5.95864766362841	135.9732	21.16	6.9	66.9367	223.8742	.298992469878173	0	7	2	2016	1	0	0	0	0	0	0	1	1	1	0	1	1	0	1	0	0	0	0	1	0
2016/7/5	0	1	21.9799	1.6525	2.8026	876.5474	7.68898998908307	117.4888	23.52	6.5	77.9708	308.7964	.252499057631501	0	7	2	2016	2	0	0	0	0	0	0	1	1	1	0	1	1	0	1	0	0	0	1	1	0
2016/7/6	0	0	19.6582	4.915	1.439	878.6894	8.98053828711593	116.2682	20.98	6.06	49.3997	159.5471	.309624556008853	0	7	2	2016	3	0	0	0	0	0	0	1	1	1	0	0	1	0	1	0	0	0	0	1	0
2016/7/7	1	0	21.797	2.135	1.3484	879.9965	7.74184646693242	127.8034	21.32	6.1	42.0831	133.2286	.315871366958746	0	7	2	2016	4	0	0	1	0	1	0	1	1	1	0	0	0	0	1	0	0	0	0	0	0
2016/7/8	1	0	21.8045	4.9925003	2.7952	881.0555	7.59522355891096	136.3271	20.14	6.2	51.5323	195.3164	.263840107640731	0	7	2	2016	5	0	0	0	1	0	1	1	1	1	0	1	1	0	1	0	0	0	0	1	0
2016/7/9	0	0	22.046	0.1675	1.7261	880.7487	7.65969377097102	141.0255	20.46	6	42.0534	138.4792	.303680263895228	0	7	2	2016	0	0	0	0	0	0	0	1	1	1	0	0	0	0	1	0	0	0	0	0	0
2016/7/10	0	0	24.2639	0.53499997	2.3758	881.2826	6.65453312019304	136.4789	20.5	6.4	52.3646	183.2659	.285730187667209	0	7	2	2016	0	0	0	0	0	0	0	1	1	1	0	1	1	0	1	0	0	0	0	1	0
2016/7/11	0	0	24.2281	0.0725	1.2155	881.6594	6.62593724882057	137.3708	19.54	6.56	41.274	156.9328	.263004292283066	0	7	2	2016	1	0	0	0	0	0	0	1	1	1	0	0	1	0	1	0	0	0	0	1	0
2016/7/12	0	0	27.059	0.024999999	1.6487	881.4335	5.5858167382622	136.9464	20.82	6.84	51.4508	194.0141	.265191035084563	0	7	2	2016	2	0	0	0	0	0	0	1	1	1	0	1	1	0	1	0	0	0	0	1	0
2016/7/13	0	0	27.0902	0.125	2.3458	880.6003	5.69974216141982	128.5401	22.7	6.86	70.776	235.4536	.300594257212461	0	7	2	2016	3	0	0	0	0	0	0	1	1	1	0	1	1	0	1	0	0	0	0	1	0
2016/7/14	0	0	27.0978	0	2.9961	877.2213	5.62967059397653	119.5203	24.14	7.06	62.368	218.3427	.28564270754186	0	7	2	2016	4	0	0	0	0	0	0	1	1	1	0	1	1	0	1	0	0	0	0	1	0
2016/7/15	1	1	23.5009	0.28	2.1258	880.0413	6.96546383717707	103.9443	22.84	7.04	102.762	347.2005	.295973076075639	0	7	2	2016	5	0	0	0	1	1	0	1	0	1	0	1	1	0	1	0	0	0	1	1	0
2016/7/16	0	0	25.0342	0	2.2013	879.6745	6.26307573666351	133.4914	20.9	6.76	67.4018	222.4539	.302992215465766	0	7	2	2016	0	0	0	0	0	0	0	1	1	1	0	1	1	0	1	0	0	0	0	1	0
2016/7/17	0	1	26.1539	0	1.9829	877.0371	5.90352891352867	133.3432	21.66	7.04	123.2737	406.9888	.302892118898604	0	7	2	2016	0	0	0	0	0	0	0	1	1	1	0	1	1	0	1	0	0	0	1	1	0
2016/7/18	1	1	23.0828	0.7075	1.7926	875.699	7.16865147673513	116.1956	21.72	6.72	85.6323	316.9281	.270194722399181	0	7	2	2016	1	0	0	1	0	1	0	1	1	1	0	1	1	0	1	0	0	0	1	1	0
2016/7/19	2	0	23.1627	0.01	1.831	875.8645	6.86948129074053	119.2906	23.3	6.94	52.1927	172.9273	.301818741170423	0	7	2	2016	2	0	0	0	2	2	0	1	1	1	0	1	1	0	1	0	0	0	0	1	0
2016/7/20	0	0	23.234	0.0175	1.7294	879.859	6.92060173993937	137.0401	21.88	6.76	46.5211	171.7521	.270861899214042	0	7	2	2016	3	0	0	0	0	0	0	1	1	1	0	0	1	0	1	0	0	0	0	1	0
2016/7/21	0	0	25.615	0	1.9029	879.5216	6.0591810140548	137.713	20.34	6.84	45.831	171.1523	.267779048251177	0	7	2	2016	4	0	0	0	0	0	0	1	1	1	0	0	1	0	1	0	0	0	0	1	0
2016/7/22	0	0	21.9482	0.52	2.371	878.5261	7.5074062994814	108.0349	20.92	6.86	41.9688	160.8536	.260913028990337	0	7	2	2016	5	0	0	0	0	0	0	1	0	1	0	0	1	0	1	0	0	0	0	1	0
2016/7/23	0	0	23.0524	0.06	3.4384	880.04	7.18333989548241	137.7201	23.18	6.28	43.268	155.8826	.277567861967917	0	7	2	2016	0	0	0	0	0	0	0	1	1	1	0	0	0	0	1	0	0	0	0	1	0
2016/7/24	0	0	24.5137	0	1.8077	882.0513	6.50722590073242	140.3682	20.52	6.32	45.0875	157.643	.286010162201937	0	7	2	2016	0	0	0	0	0	0	0	1	1	1	0	0	1	0	1	0	0	0	0	1	0
2016/7/25	0	0	26.0682	0	2.0316	882.7213	5.97996594364032	132.6302	20.62	6.74	49.9409	188.4987	.264940288712866	0	7	2	2016	1	0	0	0	0	0	0	1	1	1	0	0	1	0	1	0	0	0	0	1	0
2016/7/26	0	0	27.4056	0.01	1.4597	881.2394	5.49643918578666	134.9688	22.24	6.88	58.5219	209.9979	.278678501070725	0	7	2	2016	2	0	0	0	0	0	0	1	1	1	0	1	1	0	1	0	0	0	0	1	0
2016/7/27	0	0	28.5621	0.055	2.3858	878.5145	5.18351931273001	133.3492	21.76	7.08	55.5701	210.4766	.264020323399371	0	7	2	2016	3	0	0	0	0	0	0	1	1	1	0	1	1	0	1	0	0	0	0	1	0
2016/7/28	0	0	26.7676	0.03	2.4935	875.5629	5.69985878180825	122.0948	20.46	7.02	63.8141	235.237	.271275777194914	0	7	2	2016	4	0	0	0	0	0	0	1	1	1	0	1	1	0	1	0	0	0	0	1	0
2016/7/29	0	0	25.8031	0.915	1.5116	875.7413	5.97538466593044	125.4677	22.52	6.66	53.7674	210.6383	.255259371158996	0	7	2	2016	5	0	0	0	0	0	0	1	1	1	0	1	1	0	1	0	0	0	0	1	0
2016/7/30	1	0	24.9284	0.525	2.7197	877.1603	6.38239124046796	121.2922	22.66	6.52	86.0266	250.5531	.343346779584846	0	7	2	2016	0	0	0	0	1	1	0	1	1	1	0	1	1	0	1	0	0	0	1	1	0
2016/7/31	1	1	21.4101	2.435	2.5516	878.7239	7.97184423911949	116.0284	20.86	6.78	120.4135	419.8612	.286793587976217	0	7	2	2016	0	0	0	1	0	1	0	1	1	1	0	1	1	0	1	0	0	0	1	1	0
2016/8/1	0	0	22.8004	0.545	1.969	879.8771	7.41172834122789	127.5185	19.32	6.38	49.8302	194.125	.256691307147457	0	8	2	2016	1	0	0	0	0	0	0	1	1	1	0	0	1	0	1	0	0	0	0	1	0
2016/8/2	0	0	23.9319	0	2.0497	880.5919	6.6750048408741	131.0953	20.38	6.62	43.6482	167.6581	.260340538274023	0	8	2	2016	2	0	0	0	0	0	0	1	1	1	0	0	1	0	1	0	0	0	0	1	0
2016/8/3	1	0	24.9932	0.1675	1.6261	880.7832	6.22432828308476	130.9292	19.84	6.96	61.2997	240.019	.255395197880168	0	8	2	2016	3	0	0	1	0	1	0	1	1	1	0	1	1	0	1	0	0	0	0	1	0
2016/8/4	1	0	25.8471	0.09	1.331	882.0123	6.05368679551508	129.1484	19.58	6.9	71.7529	269.5266	.266218250814576	0	8	2	2016	4	0	0	0	1	1	0	1	1	1	0	1	1	0	1	0	0	0	0	1	0
2016/8/5	1	0	25.1511	0.3275	1.7535	882.4613	6.3676070427464	117.2094	21.58	7.46	79.2799	293.413	.270199002770838	0	8	2	2016	5	0	0	0	1	1	0	1	1	1	0	1	1	0	1	0	0	0	1	1	0
2016/8/6	0	1	24.6719	0.0425	1.4413	881.1929	6.5501070408335	115.6628	23.16	7.36	91.9461	337.8456	.272154202985032	0	8	2	2016	0	0	0	0	0	0	0	1	1	1	0	1	1	0	1	0	0	0	1	1	0
2016/8/7	1	0	21.728	0.82	1.8371	881.6177	7.99052200596051	101.6219	22.26	6.5	74.2706	231.8753	.320304059983965	0	8	2	2016	0	0	0	1	0	1	0	1	0	1	0	1	1	0	1	0	0	0	0	1	0
2016/8/8	0	0	23.5887	0.052500002	2.0103	881.3935	7.09318360991657	121.5	22.22	6.16	55.3695	209.9453	.263732981876708	0	8	2	2016	1	0	0	0	0	0	0	1	1	1	0	1	1	0	1	0	0	0	0	1	0
2016/8/9	1	1	22.2379	1.2325	1.68	883.7419	7.6720802409879	121.6237	18.94	6.04	88.7122	307.1958	.288780640881158	0	8	2	2016	2	0	0	0	1	1	0	1	1	1	0	1	1	0	1	0	0	0	1	1	0
2016/8/10	0	0	20.7603	5.09	1.3958	883.5194	8.28201045701012	113.5727	19.66	6.18	46.9031	153.4672	.305622960476245	0	8	2	2016	3	0	0	0	0	0	0	1	1	1	0	0	0	0	1	0	0	0	0	1	0
2016/8/11	0	0	21.8694	0.25	1.2932	882.4235	7.78411044665483	114.5919	21.26	5.88	47.3391	159.2878	.297192252011767	0	8	2	2016	4	0	0	0	0	0	0	1	1	1	0	0	1	0	1	0	0	0	0	1	0
2016/8/12	1	0	23.0531	0.022499999	1.571	882.2074	7.10487167135538	120.4776	21.5	5.96	48.9315	162.0563	.301941362353701	0	8	2	2016	5	0	0	0	1	1	0	1	1	1	0	0	1	0	1	0	0	0	0	1	0
2016/8/13	1	0	22.2713	0.1725	1.6655	882.7848	7.51654010518537	125.9943	21.42	6.36	43.9411	147.9151	.29706973797807	0	8	2	2016	0	0	0	0	1	1	0	1	1	1	0	0	0	0	1	0	0	0	0	0	0
2016/8/14	0	0	22.6929	1.9925	1.2139	881.5194	7.37988686696669	127.412	21.8	6.4	37.1661	119.6948	.310507223371441	0	8	2	2016	0	0	0	0	0	0	0	1	1	1	0	0	0	0	1	0	0	0	0	0	0
2016/8/15	0	0	18.5329	2.6975	1.9071	881.2735	9.58307099419956	98.1461	22.58	6.54	45.9969	133.555	.344404178053985	0	8	2	2016	1	0	0	0	0	0	0	1	0	1	0	0	0	0	1	0	0	0	0	0	0
2016/8/16	0	0	19.9167	0.96500003	1.6865	880.2994	8.7925135676305	124.0052	21.82	6.38	42.3081	130.087	.325229269642624	0	8	2	2016	2	0	0	0	0	0	0	1	1	1	0	0	0	0	1	0	0	0	0	0	0
2016/8/17	0	0	18.9596	3.3575	1.1255	882.4474	9.48648452845365	118.7078	19.4	5.98	38.7073	119.7411	.323258263035833	0	8	2	2016	3	0	0	0	0	0	0	1	1	1	0	0	0	0	1	0	0	0	0	0	0
2016/8/18	0	0	17.1682	2.8525	1.6926	884.7045	10.5361462093157	84.2747	16.48	5.78	29.1531	72.3719	.40282347154075	0	8	2	2016	4	0	0	0	0	0	0	1	0	1	0	0	0	0	1	0	0	0	0	0	0
2016/8/19	0	0	18.0476	0.51	0.9548	884.7132	9.99755489838448	100.0388	16.02	4.82	22.5737	62.7729	.359609003248217	0	8	2	2016	5	0	0	0	0	0	0	1	0	1	0	0	0	0	1	0	0	0	0	0	0
2016/8/20	0	0	19.9858	0.6275	1.1513	884.2029	8.90362862507946	105.7932	16.34	5.02	25.0849	64.468	.389106223242539	0	8	2	2016	0	0	0	0	0	0	0	1	0	1	0	0	0	0	1	0	0	0	0	0	0
2016/8/21	0	0	21.6663	0.73	1.5126	884.2929	7.995365472	119.9896	19.16	5.12	25.532	74.8206	.341242919730662	0	8	2	2016	0	0	0	0	0	0	0	1	1	1	0	0	0	0	1	0	0	0	0	0	0
2016/8/22	0	0	20.7818	3.8625	1.301	884.7294	8.45228599648556	111.9438	20.54	5.14	31.038	93.9932	.330215377282612	0	8	2	2016	1	0	0	0	0	0	0	1	1	1	0	0	0	0	1	0	0	0	0	0	0
2016/8/23	0	0	20.5202	1.0799999	1.2968	885.9003	8.54269535990821	114.5815	20.66	5.38	28.8164	86.1474	.334501099278678	0	8	2	2016	2	0	0	0	0	0	0	1	1	1	0	0	0	0	1	0	0	0	0	0	0
2016/8/24	0	0	19.2649	2.6875	1.2416	888.1368	9.24633817190085	108.881	19.68	5.3	32.606	90.3086	.361050885519209	0	8	2	2016	3	0	0	0	0	0	0	1	0	1	0	0	0	0	1	0	0	0	0	0	0
2016/8/25	0	0	17.4866	4.6125	1.2058	888.3948	10.3797864070545	101.7	20.54	5.56	36.674	115.3664	.317891517807611	0	8	2	2016	4	0	0	0	0	0	0	1	0	1	0	0	0	0	1	0	0	0	0	0	0
2016/8/26	1	0	16.8682	2.67	1.3019	887.9174	10.8480533210387	87.4286	27.26	5.98	46.5385	130.4258	.356819739652737	0	8	2	2016	5	0	0	0	1	1	0	1	0	1	0	0	0	0	1	0	0	0	0	0	0
2016/8/27	0	0	18.0535	1.1525	1.3842	887.4016	10.0610568178742	85.8471	22.7	6.02	38.7969	100.5018	.386031891966114	0	8	2	2016	0	0	0	0	0	0	0	1	0	1	0	0	0	0	1	0	0	0	0	0	0
2016/8/28	0	0	20.3614	0.065	1.5658	886.3103	8.74245827988309	103.1258	18.96	5.42	24.9318	63.3648	.393464510264374	0	8	2	2016	0	0	0	0	0	0	0	1	0	1	0	0	0	0	1	0	0	0	0	0	0
2016/8/29	0	0	19.8216	3.6775	1.0874	885.3323	8.93137475483027	111.1878	19.34	5	25.6922	76.1333	.33746337016785	0	8	2	2016	1	0	0	0	0	0	0	1	1	1	0	0	0	0	1	0	0	0	0	0	0
2016/8/30	0	0	16.4709	6.475	1.8216	884.6158	10.9426841260183	89.7544	20.76	5.24	32.4023	96.0195	.337455412702628	0	8	2	2016	2	0	0	0	0	0	0	1	0	1	0	0	0	0	1	0	0	0	0	0	0
2016/8/31	1	0	18.2348	1.0475	1.5139	884.6394	9.77954279182526	111.8042	21.44	5.56	28.0284	82.2039	.340961925164135	0	8	2	2016	3	0	0	0	1	1	0	1	1	1	0	0	0	0	1	0	0	0	0	0	0
2016/9/1	1	0	19.4269	0.037499998	1.5723	884.6665	9.09877732781584	111.5487	20.5	5.82	28.9013	91.7391	.315037971813545	0	9	3	2016	4	0	0	1	0	0	1	1	1	1	0	0	0	0	1	0	0	0	0	0	0
2016/9/2	0	0	17.4681	10.4675	1.4258	884.5126	10.326033636168	91.6773	23.04	5.46	36.9995	104.6055	.353705111107924	0	9	3	2016	5	0	0	0	0	0	0	1	0	1	0	0	0	0	1	0	0	0	0	0	0
2016/9/3	2	0	17.7011	2.7375	1.2548	886.8271	10.2123977610144	101.4982	16.12	5.36	25.9065	59.5799	.434819460925581	0	9	3	2016	0	0	0	0	2	2	0	1	0	1	0	0	0	0	1	0	0	0	0	0	0
2016/9/4	0	0	18.91	0.53499997	1.1455	887.531	9.42655725632085	107.6732	18.84	5.1	26.8953	75.1451	.357911560434413	0	9	3	2016	0	0	0	0	0	0	0	1	0	1	0	0	0	0	1	0	0	0	0	0	0
2016/9/5	0	0	18.3246	0.56	1.0906	887.0216	9.75086822343341	110.0104	18.42	5.26	26.6529	76.3034	.349301603860378	0	9	3	2016	1	0	0	0	0	0	0	1	0	1	0	0	0	0	1	0	0	0	0	0	0
2016/9/6	0	0	19.0048	0.1825	1.5032	885.8245	9.25629331658626	111.3013	20	5.72	27.9049	83.7906	.333031390155936	0	9	3	2016	2	0	0	0	0	0	0	1	1	1	0	0	0	0	1	0	0	0	0	0	0
2016/9/7	1	0	19.4077	0.6825	1.5868	885.9571	9.01723964282533	112.1359	21.22	5.96	31.2177	99.5661	.313537438947594	0	9	3	2016	3	0	0	0	1	1	0	1	1	1	0	0	0	0	1	0	0	0	0	0	0
2016/9/8	0	0	19.8404	0.1575	2.0381	886.6084	8.79607157761558	113.5951	20.94	5.88	34.6612	107.9904	.320965567309687	0	9	3	2016	4	0	0	0	0	0	0	1	1	1	0	0	0	0	1	0	0	0	0	0	0
2016/9/9	0	0	21.3674	0.0325	1.4152	887.3139	7.95074661560641	114.6224	20.04	5.48	37.1479	122.2919	.30376419043289	0	9	3	2016	5	0	0	0	0	0	0	1	1	1	0	0	0	0	1	0	0	0	0	0	0
2016/9/10	0	0	21.0714	0.6225	1.9574	886.2374	8.02776621664012	110.7732	20.24	5.52	52.5341	190.5768	.275658422221383	0	9	3	2016	0	0	0	0	0	0	0	1	0	1	0	1	1	0	1	0	0	0	0	1	0
2016/9/11	0	0	20.5824	0.3625	2.1471	885.1355	8.23659539531909	111.8964	20.96	5.7	53.1539	199.5596	.266356015947116	0	9	3	2016	0	0	0	0	0	0	0	1	1	1	0	1	1	0	1	0	0	0	0	1	0
2016/9/12	0	0	19.2953	1.96	2.1426	885.6461	8.97874628215635	107.3732	20.22	6	51.6568	189.5146	.272574250216078	0	9	3	2016	1	0	0	0	0	0	0	1	0	1	0	1	1	0	1	0	0	0	0	1	0
2016/9/13	0	0	18.3193	1.6175001	1.3868	886.0094	9.70987295374132	99.6125	20.98	6.02	45.9878	148.6688	.309330538754601	0	9	3	2016	2	0	0	0	0	0	0	1	0	1	0	0	0	0	1	0	0	0	0	0	0
2016/9/14	0	0	18.1804	1.0025	2.9394	887.4587	9.76365177874685	107.838	20.34	6.04	43.3953	150.6034	.288142897172308	0	9	3	2016	3	0	0	0	0	0	0	1	0	1	0	0	0	0	1	0	0	0	0	1	0
2016/9/15	0	0	18.8149	0.01	2.2165	886.8406	9.29058368481495	107.3344	19.52	6.1	38.9893	123.2674	.316298550955078	0	9	3	2016	4	1	0	0	0	0	0	1	0	1	0	0	0	0	1	0	0	0	0	0	0
2016/9/16	0	0	18.8454	0.02	1.6287	886.1739	9.22563704878487	107.7995	21.58	6.3	38.3932	122.7656	.312735815244661	0	9	3	2016	5	1	0	0	0	0	0	1	0	1	0	0	0	0	1	0	0	0	0	0	0
2016/9/17	0	0	19.7021	0	1.4477	887.8035	8.58743317860091	108.6128	21.7	5.7	41.0932	147.6583	.278299289643725	0	9	3	2016	0	1	0	0	0	0	0	1	0	1	0	0	0	0	1	0	0	0	0	0	0
2016/9/18	0	0	19.7028	0	1.0561	888.711	8.6120801466613	107.3432	23.02	6.02	46.4734	153.2474	.303257347269839	0	9	3	2016	0	0	0	0	0	0	0	1	0	1	0	0	0	0	1	0	0	0	0	1	0
2016/9/19	1	0	20.7987	0	1.2474	887.4945	7.99166137330693	109.2125	23.76	6.34	43.2211	146.2867	.295454747424065	0	9	3	2016	1	0	0	0	1	1	0	1	0	1	0	0	0	0	1	0	0	0	0	0	0
2016/9/20	0	0	20.4537	0.52	1.3671	886.9945	8.07285492244277	107.2201	23.34	6.72	45.4583	153.3258	.296481740189844	0	9	3	2016	2	0	0	0	0	0	0	1	0	1	0	0	0	0	1	0	0	0	0	1	0
2016/9/21	0	0	21.0038	0.01	1.0984	886.4597	7.78214874891763	107.9271	23.58	6.68	42.7065	148.4568	.287669544271465	0	9	3	2016	3	0	0	0	0	0	0	1	0	1	0	0	0	0	1	0	0	0	0	0	0
2016/9/22	0	0	20.3641	0.037499998	1.6461	886.3594	8.05560045675356	108.0094	23.94	6.66	47.3898	159.5826	.296960946870147	0	9	3	2016	4	0	0	0	0	0	0	1	0	1	0	0	1	0	1	0	0	0	0	1	0
2016/9/23	1	0	19.8401	0	2.0529	882.5613	8.1106779864869	107.7224	23.44	6.74	41.032	137.7055	.297969216915809	0	9	3	2016	5	0	0	1	0	1	0	1	0	1	0	0	0	0	1	0	0	0	0	0	0
2016/9/24	0	0	19.3188	0.37	1.7542	881.6487	8.68163551689087	104.4115	24.1	6.58	51.6771	182.5594	.283070058293355	0	9	3	2016	0	0	0	0	0	0	0	1	0	1	0	1	1	0	1	0	0	0	0	1	0
2016/9/25	1	0	19.2836	0.02	2.169	884.8703	8.48921464247204	104.9414	23.18	6.3	49.2568	179.1023	.275020477123968	0	9	3	2016	0	0	0	0	1	1	0	1	0	1	0	0	1	0	1	0	0	0	0	1	0
2016/9/26	0	0	17.5747	0.0325	1.5345	887.2906	9.72449240647104	102.756	23.32	6.12	52.0919	202.3628	.257418359500857	0	9	3	2016	1	0	0	0	0	0	0	1	0	1	0	1	1	0	1	0	0	0	0	1	0
2016/9/27	0	0	17.2963	0.035	1.9132	887.5419	9.99767348228791	102.6479	23.52	6.12	51.4404	214.9188	.239348070061809	0	9	3	2016	2	0	0	0	0	0	0	1	0	1	0	1	1	0	1	0	0	0	0	1	0
2016/9/28	0	0	17.5138	0.53499997	1.3406	886.7577	9.85273719778815	101.8276	22.42	5.94	47.8174	183.7425	.260241370396071	0	9	3	2016	3	0	0	0	0	0	0	1	0	1	0	0	1	0	1	0	0	0	0	1	0
2016/9/29	0	0	16.8596	0.75	1.2894	886.0077	10.278829804622	102.5383	21.9	6.16	45.574	176.2635	.258556082229163	0	9	3	2016	4	0	0	0	0	0	0	1	0	1	0	0	1	0	1	0	0	0	0	1	0
2016/9/30	0	0	17.4933	0	1.581	885.079	9.80928920725908	101.1872	24.16	6.16	60.832	242.4383	.250917449924373	0	9	3	2016	5	0	0	0	0	0	0	1	0	1	0	1	1	0	1	0	0	0	0	1	0
2016/10/1	0	0	18.5054	0	1.3061	886.0161	9.07989686510878	100.4219	24.4	6.56	61.7018	243.8068	.253076616402824	0	10	3	2016	0	1	0	0	0	0	0	1	0	1	0	1	1	0	1	0	0	0	0	1	0
2016/10/2	0	0	16.9597	0.64250004	2.2248	887.1861	9.3214232438645	101.1578	22.4	6.72	58.2391	222.4927	.261757352038966	0	10	3	2016	0	1	0	0	0	0	0	1	0	1	0	1	1	0	1	0	0	0	0	1	0
2016/10/3	0	0	12.0311	0.01	1.2452	892.1161	10.7246422138916	97.0513	20.26	6.62	49.1438	236.5596	.207743841298345	0	10	3	2016	1	1	0	0	0	0	0	1	0	1	0	0	1	0	1	0	0	0	0	1	0
2016/10/4	0	0	11.6396	0	1.5261	890.6894	13.4157324001703	92.6115	22.46	6.46	56.3951	289.9289	.194513551425884	0	10	3	2016	2	1	0	0	0	0	0	1	0	1	0	1	1	0	1	0	0	0	0	1	0
2016/10/5	1	0	12.0063	0	1.7026	889.2668	12.6894348387117	93.537	25.64	6.72	57.5974	232.8813	.247325139459459	0	10	3	2016	3	1	0	1	0	1	0	1	0	1	0	1	1	0	1	0	0	0	0	1	0
2016/10/6	0	0	12.6378	0	2.8519	892.3865	12.3301898829032	91.7453	22.76	6.22	67.699	296.1701	.228581480709903	0	10	3	2016	4	1	0	0	0	0	0	1	0	1	0	1	1	0	1	0	0	0	0	1	0
2016/10/7	0	1	11.6174	0.0075	1.4458	891.5761	13.1143629566014	88.0685	22.36	6.3	88.668	384.4516	.230635013614197	0	10	3	2016	5	1	0	0	0	0	0	1	0	1	0	1	1	0	1	0	0	0	1	1	0
2016/10/8	0	1	11.9495	0	1.6068	890.3213	12.8121924308659	91.3716	25.16	6.38	76.2711	303.6896	.251148211858424	0	10	3	2016	0	0	0	0	0	0	0	1	0	1	0	1	1	0	1	0	0	0	1	1	0
2016/10/9	0	0	12.3141	0	1.2374	887.7461	12.5292705079536	93.5284	27.34	6.36	56.8164	223.5083	.254202640349374	0	10	3	2016	0	0	0	0	0	0	0	1	0	1	0	1	1	0	1	0	0	0	0	1	0
2016/10/10	0	0	13.1141	0	1.8465	888.3435	11.9504340820103	94.4865	26.62	7.14	58.6448	217.4201	.269730351517638	0	10	3	2016	1	0	0	0	0	0	0	1	0	1	0	1	1	0	1	0	0	0	0	1	0
2016/10/11	1	0	12.9064	0	2.751	889.2997	11.8444013029905	95.9945	23.42	6.82	50.8406	186.526	.272565754908163	0	10	3	2016	2	0	0	0	1	1	0	1	0	1	0	1	1	0	1	0	0	0	0	1	0
2016/10/12	0	0	12.752	0	1.6297	887.4194	12.058191810217	96.8414	25.14	6.88	52.974	180.957	.292743579966511	0	10	3	2016	3	0	0	0	0	0	0	1	0	1	0	1	1	0	1	0	0	0	0	1	0
2016/10/13	1	0	12.8809	0	0.9794	885.4532	11.4125134103874	94.7695	31.9	7.26	53.7133	186.0987	.288628023731493	0	10	3	2016	4	0	0	0	1	1	0	1	0	1	0	1	1	0	1	0	0	0	0	1	0
2016/10/14	0	0	13.8052	0.01	3.1665	886.56	10.615820770735	95.974	29.46	7.78	51.706	176.274	.293327433427505	0	10	3	2016	5	0	0	0	0	0	0	1	0	1	0	1	1	0	1	0	0	0	0	1	0
2016/10/15	0	0	10.2471	0	1.139	891.1768	12.6117719785359	96.1917	26.86	7.16	49.563	180.0914	.275210254348625	0	10	3	2016	0	0	0	0	0	0	0	1	0	1	0	0	1	0	0	0	0	0	0	1	0
2016/10/16	0	0	11.0291	0	1.9184	888.7094	12.8555473493252	94.8398	30.26	7.4	53.9987	194.6607	.277399084663725	0	10	3	2016	0	0	0	0	0	0	0	1	0	1	0	1	1	0	1	0	0	0	0	1	0
2016/10/17	0	0	11.8321	0	1.5135	886.3513	12.0753606138515	93.6352	30.72	7.36	60.7841	214.3211	.283612299488944	0	10	3	2016	1	0	0	0	0	0	0	1	0	1	0	1	1	0	1	0	0	0	0	1	0
2016/10/18	0	0	12.888	0	3.9452	883.8503	11.6612411224012	99.9591	29.18	7.5	60.8927	208.563	.291963099878694	0	10	3	2016	2	0	0	0	0	0	0	1	0	1	0	1	1	0	1	0	0	0	0	1	0
2016/10/19	0	0	12.2409	0.01	1.5139	886.0532	10.9879444882273	90.5927	25.64	7.68	65.5693	267.6885	.244946271505873	0	10	3	2016	3	0	0	0	0	0	0	1	0	1	0	1	1	0	1	0	0	0	0	1	0
2016/10/20	0	0	10.3778	0	4.5103	887.879	12.9207468190038	85.4289	23.52	7.98	76.5667	279.8698	.273579714567274	0	10	3	2016	4	0	0	0	0	0	0	1	0	1	0	1	1	0	0	0	0	0	1	1	0
2016/10/21	0	1	8.424	0.012499999	2.5429	889.6194	15.6180375950199	75.5854	22.58	7.96	192.2284	709.6081	.270893751071894	0	10	3	2016	5	0	0	0	0	0	0	1	0	1	0	1	1	1	0	0	0	0	1	1	0
2016/10/22	0	1	7.8542	0.02	1.2729	889.3558	16.1313511195412	74.0198	25.22	8.18	101.4747	361.2844	.280872077510128	0	10	3	2016	0	0	0	0	0	0	0	1	0	1	0	1	1	1	0	0	0	0	1	1	0
2016/10/23	0	1	7.4639	0.01	1.7003	888.1926	16.6454392599417	77.7174	28.64	7.56	84.4438	311.0357	.271492307796179	0	10	3	2016	0	0	0	0	0	0	0	1	0	1	0	1	1	1	0	0	0	0	1	1	0
2016/10/24	0	0	7.6517	0.02	1.8784	887.19	16.3156334694074	76.4799	26.56	7.82	77.5797	299.5896	.258953248043323	0	10	3	2016	1	0	0	0	0	0	0	1	0	1	0	1	1	1	0	0	0	0	1	1	0
2016/10/25	0	1	7.4559	0.02	3.011	888.2452	16.4506493488747	74.6628	28.64	7.84	73.5341	312.5497	.235271702388452	0	10	3	2016	2	0	0	0	0	0	0	1	0	1	0	1	1	1	0	0	0	0	0	1	0
2016/10/26	0	1	5.345	0.105000004	6.7061	894.5619	19.0355848500084	72.5854	24	8.24	80.668	357.3052	.225767775000196	1	10	3	2016	3	0	0	0	0	0	0	1	0	1	0	1	1	1	0	0	0	0	1	1	0
2016/10/27	0	1	3.6256	0.02	2.6081	899.7335	20.0542644905539	73.3271	24.42	8.62	88.8057	366.6458	.242211147652585	0	10	3	2016	4	0	0	0	0	0	0	1	0	1	0	1	1	1	0	0	0	0	1	1	0
2016/10/28	0	1	3.7146	0.02	0.9094	896.3603	19.2148540150533	66.2938	28.22	8.96	92.3555	343.7453	.268674218963867	0	10	3	2016	5	0	0	0	0	0	0	1	0	1	0	1	1	1	0	0	0	0	1	1	0
2016/10/29	0	1	4.2778	0	1.5532	892.1274	19.3617896332231	62.7628	35.28	9.5	101.3232	355.7807	.284791164894554	0	10	3	2016	0	0	0	0	0	0	0	1	0	1	0	1	1	1	0	0	0	0	1	1	0
2016/10/30	0	1	4.7876	0	3.1523	893.5213	17.9710601918823	69.9323	33.92	9.98	95.6589	374.1641	.255660283816646	0	10	3	2016	0	0	0	0	0	0	0	1	0	1	0	1	1	1	0	0	0	0	1	1	0
2016/10/31	1	1	5.1542	0	0.8865	894.9942	17.7387331997423	67.0234	37.58	10.28	101.8732	334.9331	.304159845652759	0	10	3	2016	1	0	0	0	1	1	0	1	0	1	0	1	1	1	0	0	0	0	1	1	0
2016/11/1	0	1	5.7325	0	0.9326	895.5771	16.6741554371464	68.732	38.1	11.56	101.4591	334.8826	.302969159938438	0	11	3	2016	2	0	0	0	0	0	0	1	0	1	1	1	1	1	0	0	0	0	1	1	0
2016/11/2	0	1	6.0674	0	0.7371	893.7223	16.7995319015453	65.9932	39.14	11.56	94.9279	311.4583	.304785263388389	0	11	3	2016	3	0	0	0	0	0	0	1	0	1	1	1	1	1	0	0	0	0	1	1	0
2016/11/3	1	0	6.6435	0	0.7016	888.5477	15.8869310961584	68.1909	38.6	11.38	84.0302	264.2737	.317966562696174	0	11	3	2016	4	0	0	0	1	1	0	1	0	1	1	1	1	1	0	0	0	0	1	1	0
2016/11/4	0	0	7.3126	0.01	2.6471	887.2371	14.4510782205406	67.3143	39.52	12.52	75.3677	257.5534	.292629411997667	0	11	3	2016	5	0	0	0	0	0	0	1	0	1	1	1	1	0	0	0	0	0	1	1	0
2016/11/5	0	0	3.9685	0.0075	0.9087	892.7526	16.9693106500122	67.9216	31.3	10.86	61.0245	228.9846	.266500454615725	0	11	3	2016	0	0	0	0	0	0	0	1	0	1	0	1	1	1	0	0	0	0	0	1	0
2016/11/6	1	0	2.0049	0	1.5819	898.5181	18.8787288779546	67.9435	36.6	12.58	67.7302	279.9721	.241917676797081	0	11	3	2016	0	0	0	0	1	1	0	1	0	1	1	1	1	1	0	0	0	0	0	1	0
2016/11/7	0	0	2.5359	0	4.2771	897.3135	18.1531217250532	60.9151	38.86	12.66	80.6161	269.5138	.299116779919989	0	11	3	2016	1	0	0	0	0	0	0	1	0	1	1	1	1	1	0	0	0	0	1	1	0
2016/11/8	0	0	2.5296	0	1.1245	896.4	18.1427692325024	65.1099	41.38	13.58	73.5247	231.2341	.317966510994702	0	11	3	2016	2	0	0	0	0	0	0	1	0	1	1	1	1	1	0	0	0	0	0	1	0
2016/11/9	1	0	2.367	0	0.4532	895.1503	18.7018432091783	65.0346	51.42	15.78	89.3719	228.3896	.391313352271732	0	11	3	2016	3	0	0	1	0	1	0	1	0	1	1	1	1	1	0	0	0	0	1	1	0
2016/11/10	0	0	3.1154	0	1.7013	889.5194	17.9564842604615	63.9031	40.4	14.04	77.5281	233.6034	.331879159293058	0	11	3	2016	4	0	0	0	0	0	0	1	0	1	1	1	1	1	0	0	0	0	1	1	0
2016/11/11	0	0	3.9139	0	0.7239	889.3481	15.2077967491253	65.5193	53.24	15.9	83.1747	209.9268	.396208106825808	0	11	3	2016	5	0	0	0	0	0	0	1	0	1	1	1	1	1	0	0	0	0	1	1	0
2016/11/12	0	0	6.0305	0.01	0.8445	887.97	14.6191488751049	66.4706	54.58	15.68	83.706	211.1297	.396467195283278	0	11	3	2016	0	0	0	0	0	0	0	1	0	1	1	1	1	0	0	0	0	0	1	1	0
2016/11/13	0	0	6.8883	0.01	0.881	890.0384	13.285064166151	69.0995	54.38	16.74	80.1648	218.6563	.366624698213589	0	11	3	2016	0	0	0	0	0	0	0	1	0	1	1	1	1	0	0	0	0	0	1	1	0
2016/11/14	0	0	4.6124	0	1.5355	888.8432	16.1493725360926	68.4943	44.76	16.68	81.1948	223.6068	.3631141807852	0	11	3	2016	1	0	0	0	0	0	0	1	0	1	1	1	1	1	0	0	0	0	1	1	0
2016/11/15	0	0	4.4451	0	3.0284	888.4181	16.6205092685107	69.9401	46.92	15.68	85.9802	226.012	.380423163371856	0	11	3	2016	2	0	0	0	0	0	0	1	0	1	1	1	1	1	0	0	0	0	1	1	0
2016/11/16	0	0	3.8645	0.01	2.1071	886.9274	17.2826498558752	71.4354	45.12	16.68	82.2888	217.4513	.378424042532742	0	11	3	2016	3	0	0	0	0	0	0	1	0	1	1	1	1	1	0	0	0	0	1	1	0
2016/11/17	0	0	3.6984	0.052500002	0.9513	885.5955	18.5367701677613	70.6198	49.24	15.68	83.8464	226.6482	.369940727523978	0	11	3	2016	4	0	0	0	0	0	0	1	0	1	1	1	1	1	0	0	0	0	1	1	0
2016/11/18	0	0	6.2813	0.0425	2.2355	888.9342	15.3310820017473	74.349	42.8	15.48	80.2805	267.8003	.299777483445687	0	11	3	2016	5	0	0	0	0	0	0	1	0	1	1	1	1	1	0	0	0	0	1	1	0
2016/11/19	0	1	1.4648	0.06	2.7829	887.5345	19.3832486535039	70.2503	33.36	13.48	95.7818	401.8818	.238333261172813	0	11	3	2016	0	0	0	0	0	0	0	1	0	1	1	1	1	1	0	0	0	0	1	1	0
2016/11/20	0	1	-0.9912	0.05	3.0397	890.9387	23.7241169757622	59.0378	36.46	14.7	121.3529	541.8922	.223942880152178	0	11	3	2016	0	0	0	0	0	0	0	1	0	1	1	1	1	1	0	0	0	0	1	1	0
2016/11/21	0	1	-2.0665	0.8975	3.7494	896.9397	28.828439573577	56.9966	24.58	12.08	185.4042	674.0766	.275049156134481	0	11	3	2016	1	0	0	0	0	0	0	0	0	1	1	1	1	1	0	0	0	0	1	1	1
2016/11/22	1	1	-2.9442	4.4775	0.9842	898.8939	31.5730451717369	59.813	23.18	9.3	159.5854	453.7346	.351715297885592	0	11	3	2016	2	0	0	1	0	1	0	0	0	1	0	1	1	1	0	0	0	0	1	1	1
2016/11/23	0	0	-3.2452	0.2325	1.5235	896.1016	28.7250500584197	65.3807	24.88	10.16	75.9859	232.2758	.327136533379715	0	11	3	2016	3	0	0	0	0	0	0	0	0	1	0	1	1	1	0	0	0	0	1	1	1
2016/11/24	0	0	-4.0084	0.16	0.82	896.859	33.722798581773	64.5766	28.5	10.2	67.2755	207.5977	.324066692453722	0	11	3	2016	4	0	0	0	0	0	0	0	0	1	0	1	1	1	0	0	0	0	0	1	1
2016/11/25	0	0	-2.8089	0	0.789	896.0168	31.1565902419422	62.2906	34.58	10.32	76.5586	206.6974	.370389758168221	0	11	3	2016	5	0	0	0	0	0	0	0	0	1	0	1	1	1	0	0	0	0	1	1	1
2016/11/26	0	0	-2.3513	0.024999999	0.7365	891.7203	28.8976886274686	55.7357	35.56	10.32	78.224	202.1438	.38697204663215	0	11	3	2016	0	0	0	0	0	0	0	0	0	1	0	1	1	1	0	0	0	0	1	1	1
2016/11/27	0	0	-3.2295	0	1.431	895.7048	31.770375099332	61.0698	37.14	11.66	81.6258	201.9193	.404249618535722	0	11	3	2016	0	0	0	0	0	0	0	0	0	1	1	1	1	1	0	0	0	0	1	1	1
2016/11/28	1	0	-3.8117	0	0.5284	898.7681	32.4773073520132	58.7164	42.18	12.56	91.1648	198.1135	.460164501661926	0	11	3	2016	1	0	0	0	1	1	0	0	0	1	1	1	1	1	0	0	0	0	1	1	1
2016/11/29	0	0	-3.4725	0	0.68	897.7919	32.4280766798424	56.7409	40.84	12.66	94.8961	210.8893	.449980629647877	0	11	3	2016	2	0	0	0	0	0	0	0	0	1	1	1	1	1	0	0	0	0	1	1	1
2016/11/30	0	0	-2.7838	0	0.78	895.7452	31.0890411207433	57.7596	37.5	12.1	89.0672	217.9177	.408719438577041	0	11	3	2016	3	0	0	0	0	0	0	0	0	1	1	1	1	1	0	0	0	0	1	1	1
2016/12/1	1	0	-3.2771	0	1.1839	896.2803	31.904001428645	57.3951	40.88	12.3	95.6779	228.7911	.418188906823736	0	12	4	2016	4	0	0	0	1	1	0	0	0	1	1	1	1	1	0	0	0	0	1	1	1
2016/12/2	0	0	-2.6103	0	0.841	896.6158	29.6200778885029	55.9961	43.88	12.76	113.3742	231.2576	.490250698787845	0	12	4	2016	5	0	0	0	0	0	0	0	0	1	1	1	1	1	0	0	0	0	1	1	1
2016/12/3	0	0	-0.9707	0	0.9319	892.76	26.4710566433889	55.0833	44.08	12.96	104.169	232.887	.447294181298226	0	12	4	2016	0	0	0	0	0	0	0	1	0	1	1	1	1	1	0	0	0	0	1	1	1
2016/12/4	0	0	1.167	0	1.1868	894.4226	22.1152457760372	54.219	46.06	13.54	110.1945	242.6789	.454075323400592	0	12	4	2016	0	0	0	0	0	0	0	1	0	1	1	1	1	1	0	0	0	0	1	1	0
2016/12/5	0	0	-0.2867	0.0075	1.0377	895.3306	23.8709784227662	57.0273	42.8	16.34	104.5747	247.8716	.421890607879241	0	12	4	2016	1	0	0	0	0	0	0	1	0	1	1	1	1	1	0	0	0	0	1	1	0
2016/12/6	0	0	-0.5823	0	0.8029	895.3006	25.129143089896	55.7474	47.32	14	129.943	276.293	.470308694031336	0	12	4	2016	2	0	0	0	0	0	0	1	0	1	1	1	1	1	0	0	0	0	1	1	1
2016/12/7	0	0	-0.6977	0	1.4358	890.2723	25.5450001050821	57.4714	42.66	13.4	119.8578	264.4638	.453210609542781	0	12	4	2016	3	0	0	0	0	0	0	1	0	1	1	1	1	1	0	0	0	0	1	1	1
2016/12/8	0	0	-0.0203	0.02	1.2787	889.6565	23.6251266928285	55.4419	46.04	15.78	123.6721	260.7729	.474252117455456	0	12	4	2016	4	0	0	0	0	0	0	1	0	1	1	1	1	1	0	0	0	0	1	1	0
2016/12/9	0	0	-0.6716	0.01	0.9155	888.8519	25.1113903210021	57.8914	40.1	14.56	104.876	271.4294	.386384083669639	0	12	4	2016	5	0	0	0	0	0	0	1	0	1	1	1	1	1	0	0	0	0	1	1	1
2016/12/10	0	0	-1.4541	0.022499999	0.9026	885.8319	27.865092275522	53.7839	46.98	15.16	115.8701	229.119	.505720171613878	0	12	4	2016	0	0	0	0	0	0	0	0	0	1	1	1	1	1	0	0	0	0	1	1	1
2016/12/11	0	0	-1.5577	0.01	1.3442	890.6968	27.9099316004373	50.0052	45.86	13.84	112.7698	217.7672	.517845662707699	0	12	4	2016	0	0	0	0	0	0	0	0	0	1	1	1	1	1	0	0	0	0	1	1	1
2016/12/12	0	0	-2.6734	0	0.6735	891.4335	29.9697861342903	54.6073	39.42	13.62	102.6799	206.1208	.498153995132951	0	12	4	2016	1	0	0	0	0	0	0	0	0	1	1	1	1	1	0	0	0	0	1	1	1
2016/12/13	1	0	-2.6427	0	0.8087	896.2661	30.0635991741867	47.9557	46.06	14.22	116.5276	228.7328	.509448579303012	0	12	4	2016	2	0	0	1	0	1	0	0	0	1	1	1	1	1	0	0	0	0	1	1	1
2016/12/14	0	0	-3.214	0	1.0884	897.1468	30.581132332911	52.1997	43.82	12.88	118.576	226.6333	.523206430829009	0	12	4	2016	3	0	0	0	0	0	0	0	0	1	1	1	1	1	0	0	0	0	1	1	1
2016/12/15	0	0	-3.0167	0	0.6635	893.9281	30.831400045486	49.3596	41.36	12.42	117.5143	226.5109	.518801964938553	0	12	4	2016	4	0	0	0	0	0	0	0	0	1	1	1	1	1	0	0	0	0	1	1	1
2016/12/16	0	0	-3.0188	0	0.6103	891.9274	31.1430108984062	51.9365	40.42	12.74	118.4849	230.5018	.514030259199711	0	12	4	2016	5	0	0	0	0	0	0	0	0	1	1	1	1	1	0	0	0	0	1	1	1
2016/12/17	0	0	-3.2117	0	1.0432	889.7706	31.1376523915085	50.2484	43.94	13	122.6255	234.2555	.523469032744162	0	12	4	2016	0	0	0	0	0	0	0	0	0	1	1	1	1	1	0	0	0	0	1	1	1
2016/12/18	0	0	-2.9332	0	1.0842	890.5013	28.8516140341445	52.8417	42.5	13.26	122.1044	242.7292	.503047840968454	0	12	4	2016	0	0	0	0	0	0	0	0	0	1	1	1	1	1	0	0	0	0	1	1	1
2016/12/19	0	0	-3.0936	0.03	1.5339	891.5055	29.6847097369003	45.768	41.66	13.56	105.0286	208.8675	.502847977784959	0	12	4	2016	1	0	0	0	0	0	0	0	0	1	1	1	1	1	0	0	0	0	1	1	1
2016/12/20	0	0	-5.0023	0	2.0877	897.7177	33.4251181480882	51.1138	36.04	12.08	93.1581	218.5898	.426177708200474	0	12	4	2016	2	0	0	0	0	0	0	0	0	1	1	1	1	1	0	0	0	0	1	1	1
2016/12/21	0	0	-3.1155	0	0.6939	895.1545	28.9208268951405	49.2102	40.46	12.62	114.4901	232.1925	.493082679242439	0	12	4	2016	3	0	0	0	0	0	0	0	0	1	1	1	1	1	0	0	0	0	1	1	1
2016/12/22	0	0	-3.1612	0	0.9023	892.4239	29.8655258888342	50.207	38.94	12.1	87.8927	205.1068	.428521628731958	0	12	4	2016	4	0	0	0	0	0	0	0	0	1	1	1	1	1	0	0	0	0	1	1	1
2016/12/23	0	0	-3.6078	0	1.0477	888.6226	29.2683953423611	51.9266	39.06	13.22	85.4815	181.7232	.470393983817146	0	12	4	2016	5	0	0	0	0	0	0	0	0	1	1	1	1	1	0	0	0	0	1	1	1
2016/12/24	0	0	-3.4794	0.01	2.84	895.6897	28.1026939175434	56.563	36.68	12.62	84.9638	221.3667	.38381472913496	0	12	4	2016	0	0	0	0	0	0	0	0	0	1	1	1	1	1	0	0	0	0	1	1	1
2016/12/25	0	0	-6.1425	0	1.2039	900.0316	33.802513106638	53.5221	35.72	13.16	86.3049	192.069	.44934320478578	0	12	4	2016	0	0	0	0	0	0	0	0	0	1	1	1	1	1	0	0	0	0	1	1	1
2016/12/26	0	0	-6.3181	0	1.2023	896.9871	34.8944947792132	50.2893	35.32	12.7	87.7997	183.6708	.478027536222415	0	12	4	2016	1	0	0	0	0	0	0	0	0	1	1	1	1	1	0	0	0	0	1	1	1
2016/12/27	0	0	-4.5605	0	1.11	894.009	31.0447252559911	46.9526	35.34	11.08	76.8148	176.48	.435260652765186	0	12	4	2016	2	0	0	0	0	0	0	0	0	1	1	1	1	1	0	0	0	0	1	1	1
2016/12/28	0	0	-5.3347	0.01	1.2806	896.5658	33.0145649544802	54.6518	34.14	11.38	75.1932	171.1802	.439263419484263	0	12	4	2016	3	0	0	0	0	0	0	0	0	1	1	1	1	1	0	0	0	0	1	1	1
2016/12/29	0	0	-4.7479	0.024999999	1.3797	892.9735	31.4511081030241	46.4922	34.26	12	90.4693	204.6115	.44215158972003	0	12	4	2016	4	0	0	0	0	0	0	0	0	1	1	1	1	1	0	0	0	0	1	1	1
2016/12/30	0	0	-3.0991	0.0175	1.971	894.1045	27.8227814166187	54.8839	35.52	12.3	85.1617	220.113	.386899910500516	0	12	4	2016	5	0	0	0	0	0	0	0	0	1	1	1	1	1	0	0	0	0	1	1	1
2016/12/31	0	0	-4.38	0	1.0223	893.1229	29.9834195053682	56.0539	35.44	13.46	86.6352	194.1956	.446123393114983	0	12	4	2016	0	0	0	0	0	0	0	0	0	1	1	1	1	1	0	0	0	0	1	1	1
