# Supplementary material for: Association between meteorological factors, air pollutants and daily hospitalizations of coronary heart disease in rural areas of southern Xinjiang, China
Source: Front Public Health. 2025 Aug 21;13:1615288. doi: 10.3389/fpubh.2025.1615288 (PMC12408508; doi:10.3389/fpubh.2025.1615288)
Supplement: Supplementary file 2 [file Data_Sheet_2.zip]

Archive with 6 entries (5 files):
- Supplementary Material Presentation-1/
- Supplementary Material Presentation-1/Figure S1.tif
- Supplementary Material Presentation-1/Figure S2.tif
- Supplementary Material Presentation-1/Figure S3.tif
- Supplementary Material Presentation-1/Figure S4.tif
- Supplementary Material Presentation-1/Supplementary Material Presentation-1.docx
