# Supplementary material for: Association between meteorological factors, air pollutants and daily hospitalizations of coronary heart disease in rural areas of southern Xinjiang, China
Source: Front Public Health. 2025 Aug 21;13:1615288. doi: 10.3389/fpubh.2025.1615288 (PMC12408508; doi:10.3389/fpubh.2025.1615288)
Supplement: Supplementary file 3 [file Data_Sheet_3.zip]

Archive with 8 entries (7 files):
- Supplementary Material Presentation-2/
- Supplementary Material Presentation-2/Figure S10.tif
- Supplementary Material Presentation-2/Figure S5.tif
- Supplementary Material Presentation-2/Figure S6.tif
- Supplementary Material Presentation-2/Figure S7.tif
- Supplementary Material Presentation-2/Figure S8.tif
- Supplementary Material Presentation-2/Figure S9.tif
- Supplementary Material Presentation-2/Supplementary Material Presentation.docx
